# Supplementary material for: Factors associated with stunting in healthy children aged 5 years and less living in Bangui (RCA)
Source: PLoS One. 2017 Aug 10;12(8):e0182363. doi: 10.1371/journal.pone.0182363 (PMC5552116; doi:10.1371/journal.pone.0182363)
Supplement: S4 Table — (XLS) [file pone.0182363.s004.xls]

## Sheet: Sheet1
Age in months (2 months intervals)	Weight (in kg)	Size (in cm)	MUAC (mm)	Are you using a different drinking water for your child?	Is your child drinking running water?	Is your child drinking waster from the well?	Is your child drinking water from a fountain?	Is your child drinking waer from antother source?	If yes, specifiy	Is your child having his own plate?	Is your child eating in your plate?	Is your child eating in the plate with his brothers and sisters?	Is your child eating in a plate with his/her caretaker (nourrisse)?	Is your child eating in a plate with other children?	Is your child eating in a plate with his granmissing dataother?	Is your child eating in a plate with other adults?	Is your child eating with cutlery?	Is your child eating with his hands?	Are you drinking running water at home?	Are you drinking water from a well at home?	Are you driking water from a water pump (fountain)?	Are you drinking another source of water at home?	If yes, please specify which kind of water	Are you using filtered water?	Are you treating your water by chloration?	Are you living in an urban or rural area?	How many persons are living in the household?	How many children below the age of five are living in the household?	Is the mother living alone with the child?	Is the mother cohabiting with the father of the child?	Is the mother living with the family?	What is the mother's highest education level?	Is the mother currently working?	Is the father currently working?	Do you have a television in working state?	Do you have a phone in working state?	Do you have a refrigerator in working state?	Do you have a mean of locomotion?	Which kind of latrines do you have?	What is the result of the analysis for parasites?	Were there amoeba detected by direct examination (microscopy)?	Was there Entamoebae (histolytica/dispar/moshkovskii) detected by PCR?	Was there detection of Giardia intestinalis?	Was there detection of cryptosporidium by direct examination (microscopy)?	Was there Cryptosporidium parvum/hominis detected by PCR?	Was there detection of Isospora balli?	Was there detection of Cyclospora cayetanensis by direct examination (microscopy)?	Was there detection of Cyclospora cayetanensis by PCR?	Was there detection of microsporidia?
10	8	73	150	no						no	no	yes	no	yes	no	yes	no	yes	no	no	yes	no		missing data	no	urbain	8	3	no	no	yes	aucune	no	yes	no	no	no	aucun	traditionnelles	nÈgatif	no		no	no	no	no	no	no	no
4	6.8	67	140	yes	yes	no	no	no		yes	no	no	no	no	no	no	yes	no	yes	yes	no	no		missing data	no	urbain	8	2	no	no	yes	collËge	yes	yes	yes	yes	no	moto	toilettes modernes	nÈgatif	no		no	no	no	no	no	no	no
30	12.35	85	160	yes	no	yes	yes	no		yes	no	no	no	no	no	no	no	yes	no	yes	yes	no		missing data	no	urbain	7	1	no	yes	no	collËge	yes	yes	no	yes	no	aucun	traditionnelles	nÈgatif	no		no	no	no	no	no	no	no
14	10	75	150	missing data						no	no	no	no	no	no	yes	no	yes	no	no	yes	no		missing data	no	urbain	10	3	no	no	yes	lycÈe	yes	yes	yes	yes	no	aucun	traditionnelles	nÈgatif	no		no	no	no	no	no	no	no
8	7.8	66	150	missing data						yes	no	no	no	no	no	no	yes	no	no	yes	yes	no		missing data	no	urbain	14	2	no	no	yes	lycÈe	no	yes	yes	yes	no	aucun	traditionnelles	nÈgatif	no		no	no	no	no	no	no	no
4	6.7	63	180	yes	yes	no	yes	no		yes	no	no	no	no	no	no	yes	no	yes	no	yes	no		missing data	no	urbain	2	1	no	no	yes	collËge	yes	yes	no	yes	no	aucun	traditionnelles	nÈgatif	no		no	no	no	no	no	no	no
36	10	87	140	missing data						no	no					yes	no	yes	yes	no	no	no		missing data	no	urbain	4	2	no	no	yes	aucune	no	yes	yes	yes	no	aucun	traditionnelles	nÈgatif	no		no	no	no	no	no	no	no
58	16.2	108	150	no						no	no	no	no	yes	no	yes	no	yes	no	yes	yes	no		missing data	no	urbain	5	1	no	no	yes	primaire	no	yes	no	yes	no	aucun	traditionnelles	positif	no		no	no	no	yes	no	no	no
10	7.8	68	150	yes	no	no	no	yes	eau minÈrale	yes	no	no	no	no	no	no	yes	no	yes	yes	yes	no		missing data	yes	urbain	15	3	no	no	yes	collËge	no	yes	no	yes	no	aucun	traditionnelles	nÈgatif	no		no	no	no	no	no	no	no
6	8	65	150	no						yes	no	no	no	no	no	yes	no	yes	yes	no	no	no		missing data	no	urbain	10	2	no	no	yes	primaire	no	no	no	yes	no	moto	traditionnelles	nÈgatif	no		no	no	no	no	no	no	no
4	6.58	60	130	no						yes	no	no	no	no	no	no	yes	no	no	yes	yes	no		missing data	no	urbain	11	2	no	no	yes	collËge	yes	yes	no	yes	no	aucun	traditionnelles	nÈgatif	no		no	no	no	no	no	no	no
20	9.45	71	140	no						no	no	yes	no	no	no	yes	no	yes	no	yes	yes	no		missing data	no	urbain	4	1	no	no	yes	primaire	no	no	no	no	no	vÈlo	traditionnelles	positif	yes	dispar	no	no	no	no	no	no	no
4	6.6	64	140	no						yes	no	no	no	no	no	no	yes	no	yes	yes	no	no		missing data	yes	urbain	10	2	no	no	yes	collËge	no	yes	no	yes	no	aucun	traditionnelles	nÈgatif	no		no	no	no	no	no	no	no
14	9.5	76	140	no						yes	no	no	no	no	no	no	no	yes	no	no	yes	no		missing data	no	urbain	4	1	no	no	yes	aucune	yes	no	no	yes	no	aucun	traditionnelles	positif	no		yes	no	no	no	no	no	no
4	8.3	65	160	yes	no	yes	no	no		yes	no	no	no	no	no	no	yes	no	no	yes	no	no		missing data	yes	rural	7	1	no	no	yes	primaire	yes	yes	no	yes	no	aucun	traditionnelles	nÈgatif	no		no	no	no	no	no	no	no
6	7.2	65	150	yes	no	no	no	yes	eau minÈrale	yes	no	no	no	no	no	no	yes	no	no	yes	yes	no		missing data	yes	urbain	9	2	no	no	yes	collËge	no	no	no	yes	no	aucun	traditionnelles	nÈgatif	no		no	no	no	no	no	no	no
6	7.15	69	130	yes	no	no	no	yes	eau minÈrale	yes	no	no	no	no	no	no	yes	no	no	no	yes	no		missing data	no	urbain	14	2	no	no	yes	primaire	no	yes	yes	yes	no	aucun	traditionnelles	nÈgatif	no		no	no	no	no	no	no	no
4	5.6	61	120	yes	no	no	no	yes	eau minÈrale	yes	no	no	no	no	no	no	yes	no	yes	yes	no	no		missing data	no	urbain	8	1	no	no	yes	collËge	no	no	no	yes	no	aucun	traditionnelles	nÈgatif	no		no	no	no	no	no	no	no
24	9.2	75	140	yes	no	no	yes	no		yes	no	no	no	no	no	no	yes	yes	no	yes	yes	no		missing data	no	urbain	10	2	no	no	yes	collËge	yes	yes	no	yes	no	aucun	traditionnelles	nÈgatif	no		no	no	no	no	no	no	no
8	6.9	67	130	yes	no	no	no	yes	eau minÈrale	yes	no	no	no	no	no	no	yes	yes	no	yes	yes	no		missing data	yes	urbain	6	2	no	no	yes	collËge	no	yes	yes	yes	no	aucun	traditionnelles	nÈgatif	no		no	no	no	no	no	no	no
10	7.5	68	130	yes	no	no	yes	no		yes	no	no	no	no	no	no	yes	no	no	yes	yes	no		missing data	yes	urbain	5	2	no	no	yes	primaire	no	yes	no	yes	no	aucun	traditionnelles	nÈgatif	no		no	no	no	no	no	no	no
10	8.7	72	150	yes	no	no	yes	no		yes	no	no	no	no	no	no	yes	no	no	yes	yes	no		missing data	yes	rural	6	1	no	no	yes	primaire	no	no	no	yes	no	aucun	traditionnelles	nÈgatif	no		no	no	no	no	no	no	no
6	7.6	62	150	yes	no	yes	yes	no		yes	no	no	no	no	no	no	yes	no	no	yes	yes	no		missing data	no	urbain	20	5	no	no	yes	primaire	no	yes	no	yes	no	aucun	traditionnelles	nÈgatif	no		no	no	no	no	no	no	no
2	7.5	65	140	yes	no	no	no	yes	eau minÈrale	yes	no	no	no	no	no	no	yes	no	no	yes	yes	no		missing data	yes	urbain	11	2	no	no	yes	primaire	no	yes	yes	yes	no	moto	traditionnelles	nÈgatif	no		no	no	no	no	no	no	no
48	13.4	98	140	missing data						no	no	yes	no	no	yes	no	no	yes	no	yes	yes	no		missing data	yes	urbain	12	2	no	no	yes	collËge	no	no	yes	yes	no	moto	traditionnelles	positif	no		yes	no	no	no	no	no	no
4	5.5	61	130	yes	no	no	no	yes	eau minÈrale	yes	no	no	no	no	no	no	yes	no	no	yes	yes	no		missing data	yes	urbain	13	2	no	no	yes	lycÈe	no	yes	no	yes	no	aucun	traditionnelles	nÈgatif	no		no	no	no	no	no	no	no
14	8.5	71	150	yes	no	no	yes	no		yes	no	yes	no	no	yes	no	no	yes	no	yes	yes	no		missing data	no	urbain	8	2	no	no	yes	lycÈe	yes	yes	no	yes	no	aucun	traditionnelles	positif	no		yes	no	no	no	no	no	no
14	8.5	68	130	yes	yes	no	no	no		yes	no	no	no	no	no	no	no	yes	yes	yes	no	no		missing data	yes	urbain	4	1	no	no	yes	collËge	no	no	yes	yes	no	aucun	traditionnelles	nÈgatif	no		no	no	no	no	no	no	no
6	8.1	68	140	yes	no	no	no	yes	eau minÈrale	yes	no	no	no	no	no	no	yes	no	yes	yes	no	no		missing data	no	urbain	6	1	no	no	yes	collËge	no	yes	no	yes	no	aucun	traditionnelles	nÈgatif	no		no	no	no	no	no	no	no
14	10.2	71	140	yes	yes	no	no	no		yes	no	no	no	no	no	no	no	yes	yes	no	no	no		no	no	urbain	4	2	no	no	yes	collËge	yes	yes	no	yes	no	aucun	traditionnelles	nÈgatif	no		no	no	no	no	no	no	no
14	8.5	77	150	yes	no	yes	yes	no		yes	no	no	no	no	yes	yes	no	yes	no	yes	yes	no		no	yes	urbain	10	3	no	no	yes	primaire	yes	yes	yes	yes	no	aucun	traditionnelles	nÈgatif	no		no	no	no	no	no	no	no
6	10.5	70	170	yes	yes	no	no	yes	eau minÈrale	yes	no	no	no	no	no	no	yes	no	yes	no	no	no		missing data	yes	urbain	11	1	no	no	yes	supÈrieur	yes	yes	yes	yes	no	moto	toilettes modernes	nÈgatif	no		no	no	no	no	no	no	no
4	7.2	65	150	yes	no	no	yes	no		yes	no	no	no	no	no	no	yes	no	no	no	yes	no		missing data	no	urbain	4	1	no	no	yes	primaire	no	yes	no	yes	no	aucun	traditionnelles	nÈgatif	no		no	no	no	no	no	no	no
6	7.2	69	130	yes	no	no	no	yes	eau minÈrale	yes	no	no	no	no	no	no	yes	no	no	yes	yes	no		no	no	urbain	5	1	no	no	yes	primaire	no	yes	no	yes	no	aucun	traditionnelles	nÈgatif	no		no	no	no	no	no	no	no
8	6.8	67	120	yes	no	no	no	yes	eau minÈrale	yes	no	no	no	no	no	no	yes	no	yes	no	no	no		missing data	no	urbain	4	1	no	no	yes	collËge	no	yes	yes	yes	no	aucun	toilettes modernes	nÈgatif	no		no	no	no	no	no	no	no
4	6	62	130	yes	no	no	no	yes	eau minÈrale	yes	no	no	no	no	no	no	yes	no	no	yes	yes	no		no	no	urbain	10	2	no	no	yes	primaire	no	yes	no	yes	no	aucun	traditionnelles	nÈgatif	no		no	no	no	no	no	no	no
6	7.6	66	140	yes	no	no	no	yes	eau minÈrale	yes	no	no	no	no	no	no	yes	no	yes	yes	no	no		missing data	yes	urbain	4	1	no	no	yes	collËge	no	no	no	yes	no	aucun	traditionnelles	nÈgatif	no		no	no	no	no	no	no	no
20	11.1	77	150	yes	yes	no	yes	no		yes	no	no	no	no	no	no	no	yes	yes	yes	no	no		no	no	urbain	6	1	no	no	yes	lycÈe	no	no	yes	yes	no	aucun	toilettes modernes	nÈgatif	no		no	no	no	no	no	no	no
10	10	75	160	yes	no	no	no	yes	eau minÈrale	yes	no	no	no	no	no	no	yes	no	no	yes	yes	no		no	yes	rural	3	1	no	no	yes	primaire	no	yes	yes	no	no	aucun	traditionnelles	nÈgatif	no		no	no	no	no	no	no	no
8	7.5	71	130	yes	no	no	no	yes	eau minÈrale	yes	no	yes	no	no	no	no	yes	yes	no	yes	yes	no		no	no	urbain	5	2	no	no	yes	primaire	yes	yes	no	yes	no	aucun	traditionnelles	nÈgatif	no		no	no	no	no	no	no	no
12	7.5	70	130	yes	no	no	no	yes	eau minÈrale	yes	no	no	no	no	yes	no	no	yes	no	yes	yes	no		no	no	urbain	4	1	no	no	yes	lycÈe	no	yes	no	yes	no	aucun	traditionnelles	nÈgatif	no		no	no	no	no	no	no	no
12	8	69	150	yes	no	no	no	yes	eau minÈrale	yes	no	no	no	no	yes	no	yes	yes	no	yes	yes	no		no	no	urbain	10	1	no	no	yes	aucune	no	yes	yes	yes	no	aucun	traditionnelles	nÈgatif	no		no	no	no	no	no	no	no
14	11.8	79	160	yes	no	no	no	yes	eau minÈrale	no	yes	yes	no	no	no	no	yes	no	yes	no	yes	no		no	no	urbain	11	4	no	no	yes	supÈrieur	no	no	yes	yes	yes	aucun	toilettes modernes	nÈgatif	no		no	no	no	no	no	no	no
8	8.2	72	140	yes	yes	yes	no	no		yes	no	no	no	no	no	no	yes	no	yes	yes	no	no		no	no	urbain	5	3	no	no	yes	primaire	no	yes	no	yes	no	aucun	traditionnelles	nÈgatif	no		no	no	no	no	no	no	no
22	9.7	77	130	yes	yes	no	yes	no		yes	no	no	no	no	no	no	no	yes	no	yes	no	no		no	no	urbain	3	1	no	no	yes	supÈrieur	no	no	no	yes	no	aucun	traditionnelles	nÈgatif	no		no	no	no	no	no	no	no
8	8.5	68	150	yes	no	no	no	yes	eau minÈrale	yes	no	yes	no	no	no	no	yes	yes	no	yes	yes	no		no	no	urbain	10	2	no	no	yes	collËge	yes	yes	no	yes	no	aucun	traditionnelles	nÈgatif	no		no	no	no	no	no	no	no
14	8.9	72	140	yes	yes	no	no	no		yes	no	no	no	no	no	no	yes	no	no	yes	no	no		no	yes	urbain	10	2	no	no	yes	collËge	no	yes	no	yes	no	aucun	traditionnelles	nÈgatif	no		no	no	no	no	no	no	no
8	10.5	72	170	yes	yes	no	no	no		yes	no	no	no	no	no	no	yes	no	no	yes	no	no		no	yes	urbain	15	3	no	no	yes	collËge	no	no	no	yes	no	aucun	traditionnelles	nÈgatif	no		no	no	no	no	no	no	no
6	6.8	66	120	yes	no	no	no	yes	eau minÈrale	yes	no	no	no	no	no	no	yes	no	yes	no	yes	no		no	no	urbain	7	1	no	no	yes	primaire	no	yes	no	no	no	aucun	traditionnelles	nÈgatif	no		no	no	no	no	no	no	no
6	7.5	68	150	yes	no	no	no	yes	eau minÈrale	yes	no	no	no	no	no	no	yes	no	no	no	yes	no		no	no	urbain	3	1	no	no	yes	primaire	yes	yes	no	yes	no	aucun	traditionnelles	nÈgatif	no		no	no	yes	no	no	no	no
10	7.8	67	140	yes	no	no	yes	no		yes	no	no	no	no	yes	no	yes	no	no	yes	yes	no		no	no	urbain	5	1	no	no	yes	collËge	no	yes	no	no	no	aucun	traditionnelles	nÈgatif	no		no	no	no	no	no	no	no
26	10.2	79	130	yes	yes	no	no	no		yes	no	no	no	yes	no	no	no	yes	yes	no	no	no		no	no	urbain	5	1	no	no	yes	collËge	no	yes	no	yes	no	aucun	traditionnelles	nÈgatif	no		no	no	no	no	no	no	no
10	8	67	150	yes	no	no	no	yes	eau minÈrale	yes	no	no	no	no	no	yes	yes	no	no	yes	yes	no		no	no	urbain	9	2	no	no	yes	primaire	no	yes	no	yes	no	aucun	traditionnelles	nÈgatif	no		no	no	no	no	no	no	no
10	8.5	74	120	yes	no	no	yes	no		yes	no	no	no	no	yes	no	yes	no	no	no	yes	no		no	no	urbain	5	1	no	no	yes	collËge	yes	yes	no	yes	no	aucun	traditionnelles	nÈgatif	no		no	no	no	no	no	no	no
8	6.9	68	120	yes	yes	no	no	no		no	yes	no	no	no	no	no	yes	no	yes	no	no	no		no	no	urbain	11	2	no	no	yes	collËge	yes	yes	no	yes	no	moto	traditionnelles	nÈgatif	no		no	no	no	no	no	no	no
26	10	80	140	yes	no	no	yes	no		yes	no	yes	no	no	no	yes	no	yes	no	no	yes	no		no	no	urbain	12	2	no	yes	no	primaire	no	yes	no	yes	no	aucun	traditionnelles	nÈgatif	no		no	no	no	no	no	no	no
26	10.6	78	140	yes	yes	no	yes	no		no	no	yes	no	no	no	no	no	yes	yes	no	yes	no		no	no	urbain	3	1	no	no	yes	primaire	no	no	no	no	no	aucun	traditionnelles	positif	no		no	no	no	no	no	no	no
22	10	78	150	yes	no	no	no	yes	eau minÈrale	yes	no	yes	no	no	no	yes	no	yes	no	yes	yes	no		missing data	no	urbain	1	1	no	no	yes	primaire	no	no	no	yes	no	aucun	traditionnelles	positif	no		yes	no	yes	no	no	no	no
8	6.5	63	130	yes	no	no	no	yes	eau minÈrale	yes	no	no	no	no	yes	no	yes	yes	no	yes	yes	no		no	no	urbain	10	2	yes	no	yes	collËge	yes	yes	no	yes	no	aucun	traditionnelles	nÈgatif	no		no	no	yes	no	no	no	no
14	9.5	74	140	yes	no	no	no	yes	eau minÈrale	yes	no	no	no	no	no	no	yes	no	no	yes	yes	no		no	no	urbain	3	1	no	yes	no	collËge	yes	yes	yes	yes	no	vÈlo	traditionnelles	nÈgatif	no		no	no	no	no	no	no	no
22	11.3	76	150	yes	yes	yes	no	no		no	yes	yes	no	no	no	yes	no	yes	yes	yes	no	no		no	yes	urbain	3	1	no	no	yes	aucune	yes	yes	no	no	no	aucun	traditionnelles	nÈgatif	no		no	no	no	no	no	no	no
10	6.5	68	110	yes	no	no	yes	yes	eau minerale	yes	no	no	no	no	no	no	yes	no	no	no	yes	no		no	no	urbain	4	2	no	no	yes	collËge	no	yes	no	yes	no	aucun	traditionnelles	nÈgatif	no		no	no	no	no	no	no	no
24	9	71	140	yes	no	no	no	yes	eau minerale	yes	no	yes	no	no	no	no	no	yes	no	yes	yes	no		no	no	urbain	10	2	yes	no	yes	primaire	no	yes	no	yes	no	aucun	traditionnelles	nÈgatif	no		no	no	no	no	no	no	no
24	9.5	76	140	yes	no	yes	no	no		yes	no	no	no	yes	no	no	no	yes	no	yes	no	no		no	no	urbain	6	2	no	yes	no	primaire	yes	yes	no	yes	no	aucun	traditionnelles	positif	no		yes	no	no	no	no	no	no
14	10.4	79	130	yes	no	yes	yes	no		no	no	yes	no	yes	no	yes	no	yes	no	yes	yes	no		no	no	urbain	13	3	no	no	yes	primaire	no	yes	no	yes	no	vÈlo	traditionnelles	nÈgatif	no		no	no	no	no	no	no	no
12	8	70	150	yes	no	no	yes	no		yes	no	yes	no	no	no	yes	no	yes	no	yes	yes	no		no	no	urbain	6	2	no	yes	yes	collËge	no	yes	no	yes	no	aucun	traditionnelles	nÈgatif	no		no	no	no	no	no	no	no
36	17	100	170	yes	no	yes	yes	no		no	no	yes	no	yes	no	no	no	yes	no	yes	yes	no		no	no	urbain	13	4	no	no	yes	primaire	yes	yes	yes	yes	no	aucun	traditionnelles	positif	yes	dispar	yes	no	no	no	no	no	no
18	11	79	150	yes	no	no	yes	no		yes	no	yes	no	no	yes	no	yes	no	no	no	yes	no		no	no	urbain	10	2	no	yes	yes	primaire	yes	yes	no	yes	no	aucun	traditionnelles	nÈgatif	no		no	no	no	no	no	no	no
10	8	68	140	yes	no	no	yes	no		yes	no	no	no	no	yes	yes	no	yes	no	yes	yes	no		no	no	urbain	7	3	yes	no	yes	aucune	yes	yes	no	yes	no	aucun	traditionnelles	nÈgatif	no		no	no	no	no	no	no	no
24	11	81	140	yes	no	yes	yes	no		no	no	yes	no	no	yes	yes	no	yes	no	yes	yes	no		no	no	urbain	8	1	no	yes	yes	primaire	yes	yes	yes	yes	no	aucun	traditionnelles	nÈgatif	no		no	no	no	no	no	no	no
14	7.5	71	140	yes	no	no	yes	no		yes	no	yes	no	yes	no	no	yes	no	no	no	yes	no		no	no	urbain	7	2	no	yes	yes	primaire	yes	yes	yes	yes	no	aucun	traditionnelles	positif	no		yes	no	yes	no	no	no	no
10	9	71	150	yes	no	no	yes	no		yes	no	no	no	no	yes	no	yes	no	no	no	yes	no		yes	yes	urbain	8	3	no	yes	yes	primaire	yes	yes	no	yes	no	aucun	traditionnelles	nÈgatif	no		no	no	no	no	no	no	no
10	9	66	140	yes	yes	no	no	no		yes	no	no	no	no	no	no	yes	no	yes	no	no	no		no	no	urbain	18	3	no	no	yes	collËge	no	yes	yes	yes	no	aucun	traditionnelles	nÈgatif	no		no	no	no	no	no	no	no
8	8.5	66	140	yes	yes	no	yes	no		yes	no	no	no	no	no	no	yes	no	yes	no	yes	no		no	no	urbain	15	3	no	no	yes	aucune	yes	no	no	yes	no	vÈlo	traditionnelles	nÈgatif	no		no	no	yes	no	no	no	no
6	6.2	65	110	yes	no	no	no	yes	eau minÈrale	yes	no	no	no	no	no	no	yes	no	no	yes	no	no		no	yes	urbain	8	3	no	no	yes	primaire	yes	yes	no	no	no	aucun	traditionnelles	nÈgatif	no		no	no	no	no	no	no	no
8	11.2	75	140	yes	no	no	yes	no		yes	no	yes	no	no	no	yes	yes	no	no	no	yes	no		no	no	urbain	9	4	no	no	yes	primaire	yes	yes	no	yes	no	aucun	traditionnelles	nÈgatif	no		no	no	yes	no	no	no	no
2	5	56	110	yes	no	no	yes	no		no	no	no	no	no	no	no	no	no	yes	yes	no	no		no	yes	urbain	8	2	no	no	yes	collËge	no	yes	no	yes	no	aucun	traditionnelles	nÈgatif	no		no	no	no	no	no	no	no
10	8.6	72	130	yes	no	yes	no	no		yes	no	no	no	no	no	no	yes	no	no	yes	no	no		no	yes	urbain	9	2	no	no	yes	collËge	no	no	no	yes	no	vÈlo	traditionnelles	nÈgatif	no		no	no	yes	no	no	no	no
12	8	72	140	yes	no	no	yes	no		yes	no	no	no	no	yes	no	yes	no	no	yes	yes	no		no	no	urbain	12	3	yes	no	yes	primaire	no	yes	no	yes	no	aucun	pas de latrine	nÈgatif	no		no	no	yes	no	no	no	no
34	9	74	140	yes	no	yes	yes	no		yes	no	yes	no	no	yes	no	yes	yes	no	yes	yes	no		no	yes	urbain	6	4	yes	no	yes	primaire	yes	yes	no	yes	no	aucun	traditionnelles	nÈgatif	no		no	no	no	no	no	no	no
10	8.2	72	130	yes	yes	no	yes	no		yes	no	no	no	no	no	no	yes	no	yes	no	yes	no		no	no	urbain	7	1	no	no	yes	lycÈe	yes	yes	no	yes	no	aucun	traditionnelles	nÈgatif	no		no	no	no	no	no	no	no
6	7	68	130	yes	no	no	no	yes	eau minerale	yes	no	no	no	no	no	no	yes	no	no	no	yes	no		no	no	urbain	11	3	no	no	yes	collËge	yes	yes	no	yes	no	aucun	traditionnelles	nÈgatif	no		no	no	no	no	no	no	no
10	9.2	72	130	yes	yes	no	yes	no		yes	no	no	no	no	no	no	yes	no	yes	no	yes	no		no	no	urbain	7	3	no	no	yes	primaire	no	yes	no	yes	no	aucun	traditionnelles	nÈgatif	no		no	no	yes	no	no	no	no
10	6.7	66	140	yes	no	no	no	yes	eau de source	yes	no	no	no	no	no	no	yes	no	no	no	no	yes	eau de source	no	no	urbain	6	2	no	no	yes	primaire	no	yes	no	no	no	aucun	traditionnelles	nÈgatif	no		no	no	no	no	no	no	no
6	6	67	130	yes	no	no	yes	no		yes	no	no	no	no	no	no	no	yes	no	yes	yes	no		no	yes	urbain	5	2	no	no	yes	primaire	no	yes	no	yes	no	aucun	traditionnelles	nÈgatif	no		no	no	no	no	no	no	no
14	6.8	66	110	yes	yes	yes	no	no		yes	no	no	no	no	no	no	yes	no	yes	yes	no	no		no	no	urbain	10	3	no	no	yes	collËge	no	yes	no	yes	no	aucun	traditionnelles	nÈgatif	no		no	no	no	no	no	no	no
10	8.2	67	130	yes	yes	yes	no	no		yes	no	no	no	no	no	no	yes	no	yes	yes	no	no		no	no	urbain	14	1	no	no	yes	aucune	no	yes	no	yes	no	aucun	traditionnelles	positif	no		yes	no	no	no	no	no	no
8	6	68	130	yes	no	no	yes	no		yes	no	no	no	no	yes	no	yes	no	no	yes	yes	no		no	no	urbain	6	2	no	no	yes	primaire	no	no	no	yes	no	aucun	traditionnelles	nÈgatif	no		no	no	yes	no	no	no	no
8	8.8	66	130	yes	yes	no	yes	no		yes	no	no	no	no	no	no	yes	no	yes	no	yes	no		no	no	urbain	23	3	no	no	yes	collËge	no	yes	no	yes	no	aucun	traditionnelles	nÈgatif	no		no	no	no	no	no	no	no
6	8.5	66	160	yes	no	no	no	yes	eau minerale	yes	no	no	no	no	no	no	yes	no	no	yes	no	no		no	no	urbain	7	3	no	yes	no	lycÈe	yes	yes	yes	yes	no	moto	traditionnelles	nÈgatif	no		no	no	no	no	no	no	no
22	10	75	150	yes	yes	no	no	no		yes	no	no	no	no	no	no	no	yes	yes	no	no	no		no	no	urbain	11	1	no	no	yes	collËge	no	no	yes	yes	yes	aucun	toilettes modernes	nÈgatif	no		no	no	no	no	no	no	no
8	8.5	69	140	yes	no	no	no	yes	eau minerale	yes	no	no	yes	no	no	no	no	yes	no	yes	yes	no		no	no	urbain	5	1	no	yes	no	lycÈe	yes	yes	no	yes	no	aucun	traditionnelles	nÈgatif	no		no	no	no	no	no	no	no
10	9	72	140	yes	no	no	yes	no		yes	no	no	no	no	yes	no	no	yes	no	yes	yes	no		no	yes	urbain	6	1	no	no	yes	collËge	no	yes	yes	yes	no	aucun	traditionnelles	nÈgatif	no		no	no	no	no	no	no	no
14	8.2	65	130	yes	yes	no	yes	no		yes	no	no	no	no	no	no	yes	no	yes	no	yes	no		no	no	urbain	10	2	no	no	yes	collËge	no	no	no	yes	no	vÈlo	traditionnelles	nÈgatif	no		no	no	no	no	no	no	no
10	7.2	67	130	yes	no	yes	no	no		yes	no	no	no	no	no	no	yes	no	no	yes	no	no		no	yes	urbain	6	2	no	no	yes	primaire	yes	yes	no	yes	no	moto	traditionnelles	nÈgatif	no		no	no	no	no	no	no	no
6	5.5	61	130	yes	no	no	yes	no		yes	no	no	no	no	yes	no	yes	no	no	no	yes	no		no	no	urbain	15	4	no	no	yes	lycÈe	yes	yes	yes	yes	no	aucun	traditionnelles	nÈgatif	no		no	no	no	no	no	no	no
6	6.8	63	140	yes	no	no	no	yes	eau minerale	yes	no	no	no	no	no	no	yes	no	no	yes	no	no		no	no	urbain	3	1	no	no	yes	primaire	no	yes	no	no	no	aucun	traditionnelles	nÈgatif	no		no	no	no	no	no	no	no
10	8.6	69	130	yes	yes	no	no	no		yes	no	yes	no	no	no	no	yes	no	yes	no	no	no		no	no	urbain	8	2	no	no	yes	collËge	yes	yes	no	yes	no	moto	traditionnelles	nÈgatif	no		no	no	no	no	no	no	no
26	14.5	92	150	yes	no	no	no	yes	eau minerale	yes	no	no	no	no	yes	no	yes	no	no	yes	yes	no		no	no	urbain	8	2	no	no	yes	collËge	yes	yes	yes	yes	no	aucun	traditionnelles	nÈgatif	no		no	no	no	no	no	no	no
6	7.2	63	140	no						no	no	no	no	no	no	no	no	no	no	no	yes	no		yes	no	urbain	5	2	no	no	yes	supÈrieur	no	yes	yes	yes	no	aucun	traditionnelles	nÈgatif	no		no	no	no	no	no	no	no
14	8.8	76	120	yes	yes	no	no	no		no	yes	yes	no	no	no	no	no	yes	yes	no	no	no		no	no	urbain	14	2	no	no	yes	primaire	yes	yes	no	yes	no	aucun	traditionnelles	nÈgatif	no		no	no	no	no	no	no	no
14	8.2	67	110	yes	yes	yes	no	no		yes	no	no	no	no	no	no	yes	no	yes	yes	no	no		no	no	urbain	10	2	no	no	yes	collËge	no	yes	no	yes	no	vÈlo	traditionnelles	nÈgatif	no		no	no	no	no	no	no	no
8	9.6	74	140	yes	yes	no	no	no		yes	no	no	no	no	no	no	yes	no	yes	no	no	no		no	no	urbain	6	2	no	no	yes	primaire	no	yes	no	no	no	aucun	traditionnelles	nÈgatif	no		no	no	no	no	no	no	no
10	9.5	71	150	yes	no	no	yes	yes	eau minerale	yes	no	no	no	no	no	no	yes	no	no	yes	yes	no		no	no	urbain	7	2	no	no	yes	supÈrieur	yes	yes	yes	yes	yes	moto	traditionnelles	nÈgatif	no		no	no	no	no	no	no	no
16	10.5	72	130	yes	yes	no	no	no		yes	no	no	no	no	no	no	no	yes	yes	no	no	no		no	no	urbain	7	1	no	no	yes	lycÈe	no	no	yes	yes	no	aucun	traditionnelles	positif	yes	dispar	no	no	no	no	no	no	no
6	7.9	64	150	yes	no	no	yes	yes	eau minerale	yes	no	no	no	no	no	no	yes	no	no	yes	yes	no		no	no	urbain	3	1	no	no	yes	primaire	yes	yes	no	no	no	aucun	traditionnelles	nÈgatif	no		no	no	no	no	no	no	no
6	7.3	66	125	yes	yes	no	no	no		yes	no	no	no	no	no	no	yes	no	yes	no	no	yes		no	no	urbain	9	2	no	no	yes	primaire	yes	yes	no	yes	no	aucun	traditionnelles	nÈgatif	no		no	no	no	no	no	no	no
8	8	69	130	yes	no	no	yes	no		yes	no	no	no	no	no	no	yes	no	no	yes	yes	no		no	no	urbain	10	2	no	no	yes	lycÈe	no	yes	yes	yes	yes	aucun	traditionnelles	nÈgatif	no		no	no	no	no	no	no	no
12	9.8	70	135	yes	no	yes	no	no		no	yes	no	no	no	no	no	no	yes	no	yes	no	no		no	no	urbain	9	2	no	no	yes	primaire	yes	yes	no	yes	no	aucun	traditionnelles	nÈgatif	no		no	no	no	no	no	no	no
16	10	75	140	yes	no	no	yes	no		yes	no	no	no	no	no	no	no	yes	no	yes	yes	no		no	no	urbain	5	2	no	no	yes	primaire	no	yes	no	no	no	aucun	traditionnelles	positif	no		no	no	no	no	no	no	no
4	5.1	53	150	no						no	no	no	no	no	no	no	no	no	no	yes	yes	no		no	yes	urbain	11	2	no	no	yes	primaire	no	yes	yes	yes	no	aucun	traditionnelles	nÈgatif	no		no	no	no	no	no	no	no
12	11	72	160	yes	no	no	yes	yes	eau minÈrale	yes	no	yes	no	no	no	no	yes	yes	no	yes	yes	no		no	yes	urbain	12	2	no	no	yes	collËge	no	yes	yes	yes	yes	aucun	traditionnelles	nÈgatif	no		no	no	yes	no	no	no	no
12	8.5	70	150	yes	no	yes	yes	no		yes	no	yes	no	no	yes	no	yes	yes	no	yes	yes	no		no	yes	urbain	11	2	no	no	yes	primaire	no	yes	no	yes	no	aucun	traditionnelles	nÈgatif	no		no	no	no	no	no	no	no
8	7.7	72	120	yes	no	no	no	yes	eau minerale	no	yes	yes	no	yes	no	no	yes	no	yes	yes	no	no		no	yes	urbain	25	6	no	no	yes	aucune	yes	yes	no	yes	no	aucun	traditionnelles	positif	no		yes	no	yes	no	no	no	no
28	12.8	92	140	yes	yes	no	no	no		no	yes	yes	no	no	no	no	yes	no	yes	no	no	no		no	no	urbain	7	2	no	no	yes	primaire	no	yes	yes	yes	no	aucun	traditionnelles	positif	no		no	no	no	no	no	no	no
16	8.5	73	130	yes	no	yes	no	no		yes	no	no	no	no	yes	no	yes	no	no	yes	no	no		no	yes	urbain	15	3	no	no	yes	collËge	no	yes	yes	yes	yes	aucun	traditionnelles	nÈgatif	no		no	no	no	no	no	no	no
20	11.5	83	140	yes	yes	no	yes	no		yes	no	no	no	no	no	yes	no	yes	yes	no	yes	no		no	no	urbain	7	1	no	no	yes	lycÈe	no	yes	yes	yes	no	automobile	toilettes modernes	positif	no		no	no	no	no	no	no	no
24	11.2	75	135	yes	yes	no	no	no		yes	no	no	no	no	no	no	no	yes	yes	no	no	no		no	no	urbain	4	1	no	no	yes	lycÈe	no	no	yes	yes	no	aucun	traditionnelles	nÈgatif	no		no	no	no	no	no	no	no
16	8.5	70	150	yes	no	no	yes	no		yes	no	no	no	no	yes	no	yes	no	no	yes	yes	no		no	yes	urbain	2	1	yes	no	no	lycÈe	yes	yes	no	yes	no	aucun	traditionnelles	nÈgatif	no		no	no	no	no	no	no	no
28	12	86	160	yes	no	yes	yes	no		yes	no	yes	no	no	no	no	no	yes	no	yes	no	no		no	yes	urbain	9	2	no	no	yes	collËge	yes	no	yes	yes	no	aucun	traditionnelles	nÈgatif	no		no	no	no	no	no	no	no
10	8.75	64	147	yes	no	no	no	yes	eau minerale	yes	no	no	no	no	no	no	yes	no	yes	no	no	no		no	no	urbain	5	2	no	no	yes	lycÈe	no	yes	yes	yes	no	moto	toilettes modernes	nÈgatif	no		no	no	no	no	no	no	no
18	9.5	72	125	yes	yes	no	no	no		yes	no	yes	no	no	no	no	no	yes	yes	no	no	no		no	no	urbain	3	1	no	no	yes	lycÈe	no	no	no	yes	no	moto	traditionnelles	nÈgatif	no		no	no	no	no	no	no	no
20	11	86	140	yes	no	yes	no	no		no	no	yes	no	no	yes	no	no	yes	no	yes	no	no		no	yes	urbain	7	2	yes	no	yes	primaire	no	yes	no	yes	no	aucun	traditionnelles	nÈgatif	no		no	no	no	no	no	no	no
8	7.2	64	130	yes	yes	no	no	no		yes	no	no	no	no	no	no	yes	no	yes	no	no	no		no	no	urbain	5	3	no	no	yes	collËge	no	yes	no	yes	no	aucun	traditionnelles	nÈgatif	no		no	no	no	no	no	no	no
6	7	62	120	no						no	no	no	no	no	no	no	no	no	yes	no	no	no		no	no	urbain	7	2	no	no	yes	collËge	no	yes	yes	yes	no	aucun	traditionnelles	nÈgatif	no		no	no	no	no	no	no	no
38	11.5	80	160	yes	no	no	yes	no		no	no	yes	no	no	no	no	no	yes	no	yes	yes	no		no	yes	urbain	6	2	no	no	yes	primaire	yes	no	no	yes	no	aucun	traditionnelles	positif	no		yes	no	no	no	no	no	no
6	6.5	61	130	yes	no	no	no	yes	eau minerale	yes	no	no	no	no	no	no	yes	no	yes	no	no	no		no	no	urbain	3	1	no	no	yes	aucune	no	yes	yes	yes	no	moto	traditionnelles	nÈgatif	no		no	no	no	no	no	no	no
24	12	82	145	yes	yes	no	no	no		yes	no	yes	no	yes	no	no	no	yes	yes	no	no	no		no	no	urbain	6	3	no	no	yes	primaire	no	yes	no	yes	no	aucun	traditionnelles	nÈgatif	no		no	no	no	no	no	no	no
12	8.5	72	150	yes	no	no	no	yes	eau minerale	yes	no	no	no	no	yes	no	yes	no	no	yes	yes	no		no	yes	urbain	3	1	no	yes	no	primaire	yes	yes	yes	yes	yes	aucun	traditionnelles	nÈgatif	no		no	no	no	no	no	no	no
38	18.725	92	145	yes	yes	no	no	no		no	yes	no	no	yes	no	no	no	yes	yes	no	no	no		no	no	urbain	5	2	no	no	yes	primaire	no	yes	no	no	no	aucun	traditionnelles	nÈgatif	no		no	no	no	no	no	no	no
14	10	74	140	yes	no	yes	yes	no		yes	no	no	no	no	yes	no	no	yes	no	yes	yes	no		no	yes	urbain	3	1	no	yes	no	primaire	yes	yes	no	yes	no	aucun	traditionnelles	positif	no		yes	no	no	no	no	no	no
8	8.8	70	130	yes	yes	no	no	no		yes	no	no	no	no	no	no	yes	no	yes	no	no	no		no	no	urbain	12	3	no	no	yes	primaire	no	no	no	no	no	aucun	traditionnelles	nÈgatif	no		no	no	no	no	no	no	no
6	6.5	60	140	yes	no	no	no	yes	eau minerale	yes	no	no	no	no	no	no	yes	no	no	yes	yes	no		no	yes	urbain	9	2	no	no	yes	collËge	yes	yes	yes	yes	no	aucun	traditionnelles	nÈgatif	no		no	no	yes	no	no	no	no
10	9.7	72	135	yes	yes	no	no	no		yes	no	no	no	no	no	no	yes	no	yes	no	no	no		no	no	urbain	4	1	no	no	yes	primaire	no	yes	no	no	no	aucun	traditionnelles	nÈgatif	no		no	no	no	no	no	no	no
10	8	65	150	yes	no	no	yes	yes	eau minerale	yes	no	no	no	no	yes	no	yes	no	no	no	yes	no		no	no	urbain	12	4	no	no	yes	primaire	no	no	no	no	no	aucun	traditionnelles	nÈgatif	no		no	no	no	no	no	no	no
20	8.3	76	120	yes	no	yes	no	yes	eau de source	yes	no	no	no	no	no	no	no	yes	no	yes	no	yes		no	no	urbain	5	2	no	no	yes	aucune	no	yes	no	yes	no	aucun	traditionnelles	nÈgatif	no		no	no	no	no	no	no	no
32	11	75	150	yes	no	no	yes	no		yes	no	no	no	yes	no	yes	no	yes	no	no	yes	no		no	no	urbain	7	1	no	no	yes	primaire	yes	yes	no	yes	no	aucun	traditionnelles	positif	no		yes	no	no	no	no	no	no
18	8.5	77	140	yes	no	no	yes	no		yes	no	yes	no	no	no	no	no	yes	no	yes	yes	no		no	yes	urbain	6	2	no	no	yes	primaire	yes	yes	yes	yes	no	moto	traditionnelles	positif	no		yes	no	no	no	no	no	no
4	6.3	61	120	yes	yes	no	no	no		yes	no	no	no	no	no	no	yes	no	yes	no	no	no		no	no	urbain	10	2	no	no	yes	collËge	no	yes	no	yes	no	vÈlo	traditionnelles	nÈgatif	no		no	no	no	no	no	no	no
14	11.5	75	170	yes	no	yes	yes	no		yes	no	no	no	no	yes	yes	yes	no	no	yes	yes	no		no	yes	urbain	15	4	no	no	yes	collËge	yes	yes	no	yes	no	aucun	toilettes modernes	positif	no		no	no	no	no	no	no	no
12	7.9	68	120	yes	yes	no	no	no		yes	no	no	no	no	no	no	yes	no	yes	no	no	no		no	no	urbain	6	1	no	no	yes	collËge	yes	yes	no	yes	no	aucun	traditionnelles	nÈgatif	no		no	no	no	no	no	no	no
20	12.6	89	145	yes	yes	no	no	no		no	yes	no	no	no	no	no	no	yes	yes	no	no	no		no	no	urbain	6	2	no	no	yes	lycÈe	no	no	yes	yes	no	aucun	traditionnelles	positif	no		no	no	no	no	no	no	no
28	10.5	76	140	yes	no	yes	yes	no		yes	no	no	no	no	yes	yes	no	yes	no	yes	yes	no		no	yes	urbain	3	1	yes	no	no	collËge	no	yes	yes	yes	no	aucun	traditionnelles	nÈgatif	no		no	no	yes	no	no	no	no
2	5.5	57	130	yes	no	no	yes	no		yes	no	no	no	no	no	no	yes	no	no	yes	yes	no		no	yes	urbain	10	2	no	no	yes	primaire	no	yes	no	yes	no	aucun	traditionnelles	nÈgatif	no		no	no	no	no	no	no	no
24	12	76	170	yes	no	yes	yes	no		no	no	yes	no	yes	no	no	no	yes	no	yes	yes	no		no	yes	urbain	14	4	no	no	yes	collËge	yes	yes	yes	yes	no	aucun	traditionnelles	nÈgatif	no		no	no	no	no	no	no	no
24	9.6	82	110	yes	no	yes	no	no		no	yes	yes	no	no	no	no	no	yes	no	yes	no	no		no	no	urbain	12	3	no	no	yes	primaire	no	yes	no	yes	no	aucun	traditionnelles	nÈgatif	no		no	no	no	no	no	no	no
4	7.4	59	135	yes	no	no	no	yes	eau minerale	yes	no	no	no	no	no	no	yes	no	yes	no	no	no		no	no	urbain	7	2	no	no	yes	supÈrieur	no	no	no	yes	no	aucun	traditionnelles	nÈgatif	no		no	no	no	no	no	no	no
20	8.1	69	110	yes	yes	no	no	no		no	yes	no	no	no	no	no	yes	no	yes	no	no	no		no	no	urbain	12	7	no	no	yes	primaire	no	no	no	no	no	aucun	traditionnelles	nÈgatif	no		no	no	no	no	no	no	no
6	7.4	66	140	yes	no	no	no	yes	eau minerale	yes	no	no	no	no	yes	no	yes	no	no	yes	yes	no		no	no	urbain	6	2	no	no	yes	supÈrieur	yes	yes	no	yes	no	aucun	traditionnelles	nÈgatif	no		no	no	no	no	no	no	no
8	9	66	160	yes	no	no	no	yes	eau minerale	yes	no	no	no	no	yes	no	yes	no	no	yes	yes	no		no	yes	urbain	5	1	no	yes	no	lycÈe	no	yes	no	yes	no	aucun	traditionnelles	nÈgatif	no		no	no	no	no	no	no	no
8	8	68	150	yes	no	no	yes	no		yes	no	yes	no	no	yes	no	yes	no	no	no	yes	no		no	no	urbain	12	4	no	no	yes	lycÈe	no	yes	yes	yes	no	aucun	traditionnelles	nÈgatif	no		no	no	no	no	no	no	no
8	9.1	69	135	yes	no	no	yes	no		yes	no	no	no	no	no	no	yes	no	yes	no	no	no		no	no	urbain	9	2	no	no	yes	collËge	no	yes	no	yes	no	aucun	traditionnelles	positif	yes	dispar	no	no	no	no	no	no	no
28	13	90	145	yes	no	yes	no	no		yes	no	no	no	no	no	no	no	yes	no	yes	no	no		no	yes	urbain	5	1	no	no	yes	collËge	yes	yes	yes	yes	no	automobile	traditionnelles	nÈgatif	no		no	no	no	no	no	no	no
50	14.5	97	145	yes	no	yes	no	no		no	no	yes	no	yes	no	no	no	yes	no	yes	no	no		no	no	urbain	7	3	no	no	yes	primaire	no	yes	no	yes	no	aucun	traditionnelles	positif	yes	dispar	no	no	no	no	no	no	no
36	11	91	140	yes	no	yes	no	no		no	no	yes	no	no	no	yes	no	yes	no	yes	no	no		no	yes	urbain	6	1	no	no	yes	primaire	no	no	no	yes	no	aucun	traditionnelles	positif	no		yes	no	no	no	no	no	no
22	10	78	140	yes	no	no	yes	yes	eau minerale	yes	no	yes	no	no	no	no	no	yes	no	yes	yes	no		no	yes	urbain	11	2	yes	no	no	primaire	no	yes	yes	yes	no	aucun	traditionnelles	positif	no		yes	no	yes	no	no	no	no
22	8.5	70	140	yes	no	no	yes	no		yes	no	yes	no	no	no	no	no	yes	no	no	yes	no		no	no	urbain	12	4	no	no	yes	primaire	no	no	no	yes	no	aucun	pas de latrine	nÈgatif	no		no	no	no	no	no	no	no
10	10	72	150	yes	no	no	yes	yes	eau minerale	yes	no	yes	no	no	no	no	yes	no	no	no	yes	no		no	no	urbain	5	2	no	no	yes	supÈrieur	no	yes	yes	yes	no	aucun	toilettes modernes	nÈgatif	no		no	no	no	no	no	no	no
12	10	75	150	yes	no	no	no	yes	eau minerale	yes	no	no	yes	no	yes	no	yes	no	no	yes	yes	no		no	yes	urbain	11	3	no	no	yes	supÈrieur	no	yes	yes	yes	yes	aucun	toilettes modernes	nÈgatif	no		no	no	no	no	no	no	no
20	10.5	71	150	yes	yes	no	no	no		yes	no	no	no	no	no	no	yes	yes	yes	no	no	no		no	no	urbain	14	4	no	no	yes	primaire	no	no	no	yes	no	aucun	traditionnelles	nÈgatif	no		no	no	no	no	no	no	no
20	13.2	82	155	yes	yes	no	no	no		no	yes	no	no	no	no	yes	no	yes	yes	no	no	no		no	no	urbain	4	1	no	no	yes	primaire	yes	yes	no	yes	no	aucun	traditionnelles	nÈgatif	no		no	no	no	no	no	no	no
20	9.5	74	135	yes	yes	no	yes	no		yes	no	no	no	no	no	no	no	yes	yes	no	yes	no		no	no	urbain	4	1	no	no	yes	primaire	yes	yes	no	yes	no	aucun	traditionnelles	nÈgatif	no		no	no	no	no	no	no	no
22	9.4	76	135	yes	yes	no	no	no		yes	no	no	no	no	no	no	no	yes	yes	no	yes	no		no	no	urbain	5	2	no	no	yes	primaire	yes	yes	no	no	no	aucun	traditionnelles	nÈgatif	no		no	no	no	no	no	no	no
12	9.8	69	140	yes	yes	no	no	no		yes	no	no	no	no	no	no	yes	no	yes	no	no	no		no	no	urbain	12	3	no	no	yes	collËge	no	yes	no	yes	no	aucun	traditionnelles	nÈgatif	no		no	no	no	no	no	no	no
18	10.5	77	135	yes	yes	no	yes	no		yes	no	no	no	no	no	no	yes	no	yes	no	yes	no		no	no	urbain	10	3	no	no	yes	collËge	yes	no	no	yes	no	vÈlo	traditionnelles	nÈgatif	no		no	no	no	no	no	no	no
8	8	69	140	yes	no	yes	yes	no		yes	no	no	no	no	yes	no	yes	no	no	yes	yes	no		no	yes	urbain	8	3	yes	no	no	collËge	no	yes	no	yes	no	aucun	traditionnelles	nÈgatif	no		no	no	no	no	no	no	no
10	8.3	70	140	yes	no	no	no	yes	eau minerale	yes	no	yes	no	no	yes	no	yes	no	no	yes	yes	no		no	no	urbain	8	1	yes	no	no	supÈrieur	no	no	yes	yes	yes	aucun	traditionnelles	nÈgatif	no		no	no	no	no	no	no	no
26	11.2	82	150	yes	no	yes	yes	no		yes	no	yes	no	no	no	no	no	yes	no	yes	yes	no		no	yes	urbain	9	2	no	no	yes	primaire	yes	yes	no	yes	no	aucun	traditionnelles	nÈgatif	no		no	no	no	no	no	no	no
2	6.6	58	140	yes	no	no	no	yes	eau minerale	yes	no	no	no	no	no	no	yes	no	no	yes	yes	no		no	yes	urbain	8	2	no	no	yes	primaire	no	yes	no	yes	no	aucun	traditionnelles	nÈgatif	no		no	no	no	no	no	no	no
4	7	63	130	yes	yes	no	no	no		yes	no	no	no	no	no	no	yes	no	yes	no	no	no		no	no	urbain	15	3	no	no	yes	collËge	yes	yes	no	yes	no	aucun	traditionnelles	nÈgatif	no		no	no	yes	no	no	no	no
12	9.5	77	130	yes	yes	yes	no	no		no	yes	yes	no	no	no	yes	no	yes	yes	yes	no	no		no	no	urbain	11	1	no	no	yes	lycÈe	no	yes	yes	yes	no	moto	traditionnelles	nÈgatif	no		no	no	no	no	no	no	no
22	10	79	140	yes	no	no	yes	no		yes	no	yes	no	no	no	no	yes	yes	no	no	yes	no		no	no	urbain	6	1	no	no	yes	primaire	no	yes	yes	yes	no	aucun	traditionnelles	nÈgatif	no		no	no	no	no	no	no	no
24	10.5	77	140	yes	no	yes	yes	no		yes	no	yes	no	no	no	yes	no	yes	no	yes	yes	no		no	no	urbain	5	1	no	no	yes	collËge	yes	yes	no	yes	no	aucun	traditionnelles	positif	yes	dispar	no	no	no	no	no	no	no
12	8.7	71	130	yes	yes	no	no	no		yes	no	no	no	no	no	no	yes	no	yes	no	yes	no		no	no	urbain	6	2	no	no	yes	lycÈe	no	yes	no	yes	no	aucun	traditionnelles	nÈgatif	no		no	no	yes	no	no	no	no
2	4.7	49	120	yes	no	no	no	yes	eau minerale	no	no	no	no	no	no	no	no	no	yes	no	no	no		no	no	urbain	8	1	no	no	yes	supÈrieur	no	yes	yes	yes	no	moto	traditionnelles	nÈgatif	no		no	no	no	no	no	no	no
14	9	72	150	yes	no	yes	yes	no		yes	no	yes	no	no	no	no	yes	no	no	yes	yes	no		no	yes	urbain	9	1	no	no	yes	lycÈe	no	yes	yes	yes	no	moto	traditionnelles	nÈgatif	no		no	no	no	no	no	no	no
18	9	77	140	yes	no	no	yes	no		yes	no	yes	no	no	no	no	no	yes	no	yes	yes	no		no	yes	urbain	4	1	yes	no	no	primaire	yes	yes	no	yes	no	aucun	traditionnelles	nÈgatif	no		no	no	no	no	no	no	no
10	9.5	72	130	yes	yes	no	no	no		no	yes	no	no	no	no	no	yes	no	yes	no	yes	no		no	no	urbain	8	3	no	no	yes	primaire	no	no	no	no	no	aucun	traditionnelles	nÈgatif	no		no	no	no	no	no	no	no
8	6.5	66	130	yes	no	no	yes	no		yes	no	no	no	no	yes	no	yes	no	no	yes	yes	no		no	yes	urbain	4	1	yes	no	no	collËge	yes	yes	no	yes	no	aucun	traditionnelles	nÈgatif	no		no	no	no	no	no	no	no
6	8.5	70	150	yes	no	no	no	yes	eau minerale	yes	no	yes	no	no	no	no	yes	no	no	yes	yes	no		no	no	urbain	10	2	no	no	yes	primaire	no	yes	yes	yes	no	aucun	traditionnelles	nÈgatif	no		no	no	no	no	no	no	no
4	7.5	65	160	yes	no	no	no	yes	eau minerale	yes	no	no	no	no	no	no	yes	no	no	no	yes	no		no	no	urbain	3	1	no	no	yes	collËge	no	no	yes	yes	no	aucun	traditionnelles	nÈgatif	no		no	no	no	no	no	no	no
6	6.8	66	130	yes	no	no	no	yes	eau minerale	yes	no	no	no	no	no	no	yes	no	no	yes	yes	no		no	no	urbain	4	1	no	no	yes	lycÈe	no	no	no	yes	no	vÈlo	traditionnelles	nÈgatif	no		no	no	no	no	no	no	no
8	9.2	68	150	yes	no	no	yes	yes	eau minerale	yes	no	no	no	no	yes	no	yes	no	no	yes	yes	no		no	no	urbain	9	2	no	no	yes	collËge	no	no	yes	yes	yes	aucun	traditionnelles	nÈgatif	no		no	no	no	no	no	no	no
26	8.5	70	140	yes	no	yes	yes	no		yes	no	yes	no	no	no	no	no	yes	no	yes	yes	no		no	yes	urbain	7	3	no	no	yes	primaire	yes	no	no	yes	no	vÈlo	traditionnelles	nÈgatif	no		no	no	no	no	no	no	no
16	9.5	73	130	yes	no	yes	no	no		yes	no	yes	no	no	no	no	no	yes	no	yes	no	no		no	yes	urbain	5	3	no	no	yes	primaire	no	no	no	yes	no	aucun	traditionnelles	nÈgatif	no		no	no	no	no	no	no	no
18	10	80	150	yes	no	no	yes	no		yes	no	no	no	no	yes	no	yes	yes	no	yes	yes	no		no	no	urbain	7	2	no	no	yes	aucune	no	yes	no	yes	no	aucun	traditionnelles	positif	no		no	no	no	no	no	no	no
12	9.8	75	125	yes	yes	no	no	no		no	yes	no	no	no	no	no	yes	no	yes	no	no	no		no	no	urbain	4	2	no	no	yes	aucune	no	yes	yes	yes	no	moto	traditionnelles	nÈgatif	no		no	no	no	no	no	no	no
4	6.2	63	110	yes	no	yes	no	no		yes	no	no	no	no	no	no	yes	no	no	yes	no	no		no	no	urbain	6	1	no	no	yes	lycÈe	no	yes	no	no	no	aucun	traditionnelles	nÈgatif	no		no	no	no	no	no	no	no
16	9.2	73	135	yes	yes	no	no	no		yes	no	no	no	no	no	no	no	yes	yes	no	no	no		no	no	urbain	8	3	no	no	yes	primaire	no	no	no	yes	no	aucun	traditionnelles	nÈgatif	no		no	no	no	no	no	no	no
22	9.1	76	120	yes	yes	no	yes	no		yes	no	no	no	no	no	no	no	yes	yes	no	yes	no		no	no	urbain	4	2	no	no	yes	primaire	no	yes	no	no	no	aucun	traditionnelles	positif	no		yes	no	no	no	no	no	no
8	9.5	68	135	yes	no	no	no	yes	eau pure	yes	no	no	no	no	no	no	yes	no	yes	no	no	no		no	no	urbain	16	4	no	no	yes	collËge	no	yes	yes	yes	yes	moto	traditionnelles	nÈgatif	no		no	no	no	no	no	no	no
6	7.6	65	135	yes	yes	no	no	no		yes	no	no	no	no	no	no	yes	no	yes	no	no	no		no	no	urbain	4	1	no	no	yes	primaire	no	no	no	yes	no	aucun	traditionnelles	nÈgatif	no		no	no	no	no	no	no	no
2	4.5	55	120	yes	no	no	yes	no		no	no	no	no	no	no	no	no	no	no	yes	yes	no		no	yes	urbain	8	3	no	no	yes	aucune	no	no	no	yes	no	aucun	traditionnelles	nÈgatif	no		no	no	yes	no	no	no	no
8	8.5	70	140	yes	no	yes	yes	no		yes	no	no	no	no	yes	no	yes	no	no	yes	yes	no		no	no	urbain	10	2	no	no	yes	primaire	no	yes	no	yes	no	aucun	traditionnelles	nÈgatif	no		no	no	no	no	no	no	no
4	5.9	61	110	yes	no	no	no	yes	eau pure	yes	no	no	no	no	no	no	yes	no	yes	no	no	no		no	no	urbain	4	2	no	no	yes	collËge	no	yes	no	yes	no	aucun	traditionnelles	nÈgatif	no		no	no	no	no	no	no	no
16	8.5	78	130	yes	no	no	yes	no		no	no	yes	no	yes	no	no	no	yes	no	no	yes	no		no	no	urbain	8	4	no	no	yes	primaire	no	no	yes	yes	no	aucun	traditionnelles	nÈgatif	no		no	no	no	no	no	no	no
8	8.2	69	135	yes	no	no	yes	no		yes	no	no	no	no	no	no	yes	no	no	no	yes	no		no	no	urbain	7	2	no	no	yes	primaire	no	yes	no	no	no	aucun	traditionnelles	positif	no		yes	no	no	no	no	no	no
48	14.5	97	150	yes	no	no	yes	no		no	no	yes	no	no	no	yes	no	yes	no	yes	yes	no		no	no	urbain	6	2	no	no	yes	collËge	no	no	no	yes	no	aucun	traditionnelles	nÈgatif	no		no	no	no	no	no	no	no
6	9.8	73	135	yes	yes	no	no	no		yes	no	no	no	no	no	no	yes	no	yes	no	no	no		no	no	urbain	4	1	no	no	yes	lycÈe	no	yes	no	yes	no	aucun	traditionnelles	nÈgatif	no		no	no	no	no	no	no	no
30	12.1	81	160	yes	no	no	yes	no		no	no	no	no	no	no	yes	no	yes	no	yes	yes	no		no	yes	urbain	11	1	no	no	yes	collËge	no	no	yes	yes	yes	aucun	traditionnelles	nÈgatif	no		no	no	no	no	no	no	no
2	6.2	62	135	yes	no	no	no	yes	eau minerale	yes	no	no	no	no	no	no	yes	no	yes	yes	no	no		no	no	urbain	8	2	no	no	yes	lycÈe	no	yes	no	yes	no	aucun	traditionnelles	nÈgatif	no		no	no	no	no	no	no	no
36	11	79	130	yes	yes	no	no	no		no	yes	yes	no	no	no	no	no	yes	yes	no	no	no		no	no	urbain	6	2	no	no	yes	aucune	no	no	no	no	no	aucun	traditionnelles	positif	no		no	no	no	no	no	no	no
8	10.5	72	166	yes	no	no	yes	no		yes	no	no	no	no	yes	no	yes	no	no	yes	yes	no		no	yes	urbain	14	4	no	no	yes	lycÈe	no	yes	no	yes	no	aucun	traditionnelles	nÈgatif	no		no	no	no	no	no	no	no
10	7.5	65	140	yes	no	no	yes	no		yes	no	no	no	no	yes	no	yes	no	no	yes	yes	no		no	yes	urbain	11	1	no	no	yes	collËge	no	yes	yes	yes	yes	aucun	traditionnelles	nÈgatif	no		no	no	no	no	no	no	no
6	5.6	60	110	yes	no	no	no	yes	eau pure	yes	no	no	no	no	no	no	yes	no	yes	no	no	no		no	no	urbain	5	2	no	no	yes	collËge	no	no	no	no	no	aucun	traditionnelles	nÈgatif	no		no	no	no	no	no	no	no
8	10.5	72	170	yes	no	yes	yes	yes	eau minerale	yes	no	no	no	no	yes	no	yes	no	no	yes	yes	no		no	no	urbain	5	2	no	no	yes	primaire	no	yes	no	yes	no	aucun	traditionnelles	nÈgatif	no		no	no	no	no	no	no	no
10	9.2	72	130	yes	yes	no	no	no		yes	no	no	no	no	no	no	yes	no	yes	no	no	no		no	no	urbain	11	4	no	no	yes	collËge	no	yes	no	yes	no	aucun	traditionnelles	nÈgatif	no		no	no	no	no	no	no	no
12	9	71	130	yes	no	no	yes	no		yes	no	no	no	no	no	yes	yes	no	no	yes	yes	no		no	yes	urbain	9	2	no	no	yes	primaire	no	no	no	yes	no	aucun	traditionnelles	nÈgatif	no		no	no	yes	no	no	no	no
4	5	67	110	yes	yes	no	no	no		yes	no	no	no	no	no	no	yes	no	yes	no	no	no		no	no	urbain	5	2	no	no	yes	primaire	no	yes	no	no	no	aucun	pas de latrine	nÈgatif	no		no	no	no	no	no	no	no
8	7.8	72	120	yes	yes	no	no	no		yes	no	no	no	no	no	no	yes	no	yes	no	no	no		no	no	urbain	4	1	no	no	yes	collËge	yes	yes	no	yes	no	aucun	traditionnelles	nÈgatif	no		no	no	no	no	no	no	no
10	8.7	73	150	yes	no	no	yes	no		yes	no	no	no	no	yes	no	yes	no	no	yes	yes	no		no	yes	urbain	4	2	no	no	yes	aucune	no	yes	no	yes	no	aucun	traditionnelles	nÈgatif	no		no	no	no	no	no	no	no
22	7.5	70	130	yes	no	no	yes	no		yes	no	yes	no	no	no	no	yes	yes	no	no	yes	no		no	no	urbain	7	3	no	no	yes	primaire	no	no	no	yes	no	aucun	traditionnelles	nÈgatif	no		no	no	no	no	no	no	no
6	9.2	64	160	yes	no	no	no	yes	eau minerale	yes	no	no	no	no	no	no	yes	no	no	yes	yes	no		no	yes	urbain	9	2	no	no	yes	collËge	no	yes	no	yes	no	moto	traditionnelles	nÈgatif	no		no	no	no	no	no	no	no
4	7.3	56	160	yes	no	no	no	yes	eau minerale	yes	no	no	no	no	no	no	yes	no	no	yes	yes	no		no	no	urbain	8	2	no	no	yes	primaire	no	no	no	yes	no	aucun	traditionnelles	nÈgatif	no		no	no	no	no	no	no	no
10	9.8	74	140	yes	no	yes	no	no		no	yes	no	no	no	no	no	yes	no	no	yes	no	no		no	no	rural	8	2	no	no	yes	collËge	no	yes	no	yes	no	aucun	traditionnelles	nÈgatif	no		no	no	no	no	no	no	no
12	11.2	75	135	yes	no	no	yes	no		no	yes	no	no	no	no	no	no	yes	no	yes	yes	no		no	no	urbain	3	1	no	no	yes	primaire	no	yes	no	yes	no	aucun	traditionnelles	nÈgatif	no		no	no	no	no	no	no	no
10	8.3	68	130	yes	yes	no	yes	no		yes	no	no	no	no	no	no	yes	no	yes	no	no	no		no	no	urbain	5	2	no	no	yes	aucune	no	yes	no	yes	no	aucun	traditionnelles	nÈgatif	no		no	no	no	no	no	no	no
8	7.4	66	120	yes	yes	no	no	no		yes	no	no	no	no	no	no	yes	no	yes	no	no	no		no	no	urbain	7	3	no	no	yes	primaire	no	yes	no	yes	no	aucun	traditionnelles	nÈgatif	no		no	no	no	no	no	no	no
8	9.4	72	130	yes	no	no	no	yes	eau minerale	yes	no	no	no	no	no	no	yes	no	no	no	yes	no		no	no	urbain	10	2	no	no	yes	supÈrieur	no	yes	yes	yes	yes	aucun	toilettes modernes	nÈgatif	no		no	no	no	no	no	no	no
2	6.8	61	125	yes	no	no	yes	no		no	no	no	no	no	no	no	no	no	no	no	yes	no		no	no	urbain	12	3	no	no	yes	collËge	yes	yes	no	yes	no	aucun	traditionnelles	nÈgatif	no		no	no	no	no	no	no	no
8	7.3	73	120	yes	no	yes	yes	no		yes	no	no	no	no	yes	no	yes	no	no	yes	yes	no		no	no	urbain	8	2	no	no	yes	aucune	no	no	yes	yes	yes	aucun	traditionnelles	nÈgatif	no		no	no	no	no	no	no	no
24	10	81	150	yes	no	yes	yes	no		yes	no	yes	no	no	no	no	yes	yes	no	yes	yes	no		no	no	urbain	3	1	no	no	yes	collËge	no	yes	yes	yes	no	aucun	traditionnelles	nÈgatif	no		no	no	no	no	no	no	no
14	10.5	77	140	yes	no	no	no	yes	eau minerale	yes	no	no	no	no	no	no	no	yes	yes	no	no	no		no	no	urbain	3	1	no	no	yes	collËge	yes	yes	yes	yes	no	moto	traditionnelles	nÈgatif	no		no	no	yes	no	no	no	no
14	9	76	130	yes	no	no	yes	no		yes	no	yes	no	no	no	no	yes	yes	no	no	yes	no		no	no	urbain	13	6	no	no	yes	primaire	no	yes	no	yes	no	aucun	traditionnelles	nÈgatif	no		no	no	no	no	no	no	no
14	8	67	130	yes	no	no	yes	no		yes	no	no	no	no	no	no	yes	yes	no	yes	yes	no		no	no	urbain	11	3	no	no	yes	aucune	no	yes	no	yes	no	aucun	traditionnelles	nÈgatif	no		no	no	no	no	no	no	no
12	9.7	69	130	yes	no	yes	no	no		no	yes	yes	no	no	no	no	yes	no	no	yes	no	no		no	no	urbain	5	2	no	no	yes	primaire	yes	yes	no	yes	no	moto	traditionnelles	nÈgatif	no		no	no	no	no	no	no	no
14	11.3	70	160	yes	no	no	no	yes	eau minerale	yes	no	no	no	no	yes	no	yes	no	no	yes	yes	no		yes	no	urbain	10	1	no	no	yes	primaire	no	no	yes	yes	yes	aucun	traditionnelles	nÈgatif	no		no	no	no	no	no	no	no
14	9.5	63	150	yes	no	yes	yes	no		yes	no	no	no	no	yes	no	yes	yes	no	yes	yes	no		no	yes	urbain	3	1	no	no	yes	collËge	no	yes	no	yes	no	aucun	traditionnelles	nÈgatif	no		no	no	no	no	no	no	no
8	9.2	70	140	yes	no	no	no	yes	eau minerale	yes	no	no	no	no	no	no	yes	no	yes	no	no	no		yes	no	urbain	5	2	no	no	yes	supÈrieur	no	yes	yes	yes	yes	aucun	traditionnelles	nÈgatif	no		no	no	no	no	no	no	no
8	7	70	110	yes	yes	no	no	no		yes	no	no	no	no	no	no	yes	no	yes	no	no	no		no	no	urbain	3	1	no	no	yes	collËge	no	yes	no	yes	no	aucun	traditionnelles	nÈgatif	no		no	no	no	no	no	no	no
6	8.8	69	130	yes	yes	no	no	no		yes	no	no	no	no	no	no	yes	no	yes	no	no	no		no	no	urbain	6	1	no	no	yes	collËge	no	yes	no	yes	no	aucun	traditionnelles	nÈgatif	no		no	no	no	no	no	no	no
12	8.3	70	130	yes	yes	no	no	no		yes	no	no	no	no	no	no	yes	no	yes	no	no	no		no	no	urbain	11	1	no	no	yes	collËge	no	yes	yes	yes	no	vÈlo	traditionnelles	nÈgatif	no		no	no	no	no	no	no	no
12	8.5	71	140	yes	no	yes	no	no		yes	no	yes	no	no	no	no	yes	yes	no	yes	no	no		no	yes	urbain	17	5	no	no	yes	collËge	no	yes	no	yes	no	aucun	traditionnelles	nÈgatif	no		no	no	no	no	no	no	no
4	7	67	140	yes	no	no	no	yes	eau minerale	yes	no	no	no	no	no	yes	yes	no	no	yes	yes	no		no	yes	urbain	16	2	no	no	yes	primaire	no	yes	no	yes	no	aucun	traditionnelles	nÈgatif	no		no	no	no	no	no	no	no
8	9.3	68	135	yes	yes	no	no	no		yes	no	no	no	no	no	no	yes	no	yes	no	no	no		no	no	urbain	3	1	no	no	yes	primaire	no	yes	no	yes	no	aucun	traditionnelles	nÈgatif	no		no	no	no	no	no	no	no
12	7.5	64	112	yes	yes	no	no	no		yes	no	no	no	no	no	no	yes	no	yes	no	yes	no		no	no	urbain	21	5	no	no	yes	collËge	no	no	no	yes	no	aucun	traditionnelles	nÈgatif	no		no	no	no	no	no	no	no
12	9.1	69	140	yes	yes	no	no	no		no	yes	no	no	no	no	no	yes	no	yes	no	no	no		no	no	urbain	7	3	no	no	yes	lycÈe	no	yes	yes	yes	no	aucun	traditionnelles	nÈgatif	no		no	no	no	no	no	no	no
18	9.2	70	130	yes	no	no	yes	yes	eau minerale	yes	no	yes	no	no	no	no	yes	yes	no	yes	yes	no		no	yes	urbain	5	2	no	no	yes	collËge	no	yes	yes	yes	no	aucun	traditionnelles	nÈgatif	no		no	no	no	no	no	no	no
18	9.3	73	140	yes	no	yes	yes	no		yes	no	no	no	no	no	yes	yes	yes	no	yes	yes	no		no	yes	urbain	4	2	no	no	yes	collËge	yes	yes	no	yes	no	aucun	traditionnelles	nÈgatif	no		no	no	no	no	no	no	no
24	10	78	140	yes	no	yes	no	no		yes	no	no	no	no	no	yes	yes	yes	no	yes	no	no		no	yes	urbain	5	2	no	no	yes	collËge	no	no	no	yes	no	aucun	traditionnelles	positif	no		yes	no	no	no	no	no	no
6	6.5	63	130	yes	no	no	yes	no		yes	no	no	yes	no	yes	no	yes	no	no	no	yes	no		no	no	urbain	12	2	no	no	yes	aucune	no	yes	no	yes	no	aucun	toilettes modernes	nÈgatif	no		no	no	no	no	no	no	no
10	7.3	71	130	yes	no	no	no	yes	eau minerale	yes	no	no	no	no	yes	no	yes	no	no	yes	yes	no		no	yes	urbain	9	1	no	no	yes	collËge	no	yes	no	yes	no	moto	toilettes modernes	nÈgatif	no		no	no	no	no	no	no	no
8	9.8	68	145	yes	yes	no	no	no		yes	no	no	no	no	no	no	yes	no	yes	no	no	no		yes	no	urbain	3	1	no	no	yes	supÈrieur	no	yes	yes	yes	no	moto	traditionnelles	nÈgatif	no		no	no	no	no	no	no	no
20	9.7	67	130	yes	no	yes	no	no		yes	no	no	no	no	no	yes	no	yes	no	yes	no	no		no	yes	urbain	11	3	no	no	yes	collËge	no	yes	no	yes	no	aucun	traditionnelles	positif	no		no	no	no	no	no	no	no
10	8.2	74	130	yes	no	yes	yes	no		yes	no	yes	no	no	no	no	yes	yes	no	yes	yes	no		no	yes	urbain	7	1	no	no	yes	primaire	no	yes	no	yes	no	aucun	traditionnelles	nÈgatif	no		no	no	no	no	no	no	no
18	7.2	70	130	yes	yes	no	no	no		yes	no	no	no	no	no	no	no	yes	yes	no	no	no		no	no	urbain	7	1	no	no	yes	primaire	no	yes	no	yes	no	vÈlo	traditionnelles	nÈgatif	no		no	no	no	no	no	no	no
20	11.8	82	150	yes	no	yes	no	no		yes	no	no	no	no	no	no	no	yes	no	yes	no	no		no	no	urbain	3	1	no	no	yes	collËge	no	yes	no	yes	no	vÈlo	traditionnelles	nÈgatif	no		no	no	no	no	no	no	no
30	12.5	88	160	yes	no	no	yes	no		yes	no	yes	no	no	no	no	yes	yes	no	yes	yes	no		no	no	urbain	11	2	no	no	yes	lycÈe	no	yes	yes	yes	no	aucun	traditionnelles	nÈgatif	no		no	no	no	no	no	no	no
18	9.5	74	140	yes	no	no	yes	no		yes	no	yes	no	no	no	no	yes	yes	no	no	yes	no		no	no	urbain	4	2	no	no	yes	primaire	no	yes	no	yes	no	aucun	traditionnelles	positif	no		no	no	no	no	no	no	no
14	10.7	67	135	yes	yes	no	no	yes	source	no	yes	yes	no	no	no	yes	no	yes	yes	no	no	yes	source	no	yes	urbain	4	1	no	no	yes	lycÈe	no	yes	no	yes	no	moto	traditionnelles	nÈgatif	no		no	no	no	no	no	no	no
10	8.9	65	120	yes	yes	no	no	no		no	yes	no	no	no	no	no	yes	no	yes	no	no	no		no	no	urbain	32	9	no	no	yes	collËge	yes	yes	yes	yes	no	vÈlo	traditionnelles	nÈgatif	no		no	no	no	no	no	no	no
12	8.5	70	140	yes	no	no	no	yes	eau minerale	yes	no	no	no	no	yes	yes	yes	yes	no	no	yes	no		no	no	urbain	9	1	no	no	yes	supÈrieur	no	yes	no	yes	no	aucun	traditionnelles	nÈgatif	no		no	no	no	no	no	no	no
12	9.6	75	150	yes	no	no	yes	yes	eau minerale	yes	no	yes	no	no	yes	no	yes	yes	no	no	yes	no		no	no	urbain	31	5	no	no	yes	primaire	yes	yes	no	yes	no	moto	traditionnelles	nÈgatif	no		no	no	no	no	no	no	no
12	9.5	76	130	yes	no	no	no	yes	eau minerale	yes	no	no	yes	no	no	no	yes	yes	no	yes	yes	no		no	yes	urbain	5	1	no	no	yes	supÈrieur	yes	no	yes	yes	yes	moto	toilettes modernes	nÈgatif	no		no	no	no	no	no	no	no
8	9.3	68	150	yes	no	no	yes	no		yes	no	yes	no	no	no	no	yes	yes	no	no	yes	no		no	no	urbain	4	1	no	no	yes	primaire	no	no	no	yes	no	aucun	traditionnelles	nÈgatif	no		no	no	no	no	no	no	no
14	10.2	77	135	yes	yes	no	no	no		no	yes	no	no	no	no	no	no	yes	yes	no	no	no		no	no	urbain	11	4	no	no	yes	primaire	yes	yes	no	yes	no	aucun	traditionnelles	positif	no		yes	no	no	no	no	no	no
20	10.4	78	140	yes	yes	yes	no	no		yes	no	no	no	no	no	no	no	yes	yes	yes	no	no		no	no	urbain	4	2	no	no	yes	primaire	no	yes	no	yes	no	aucun	traditionnelles	nÈgatif	no		no	no	no	no	no	no	no
8	9.5	70	140	yes	no	no	yes	yes	eau minerale	yes	no	no	no	no	yes	no	yes	no	no	no	yes	no		no	no	urbain	12	4	no	no	yes	collËge	no	no	no	yes	no	aucun	toilettes modernes	nÈgatif	no		no	no	no	no	no	no	no
16	11.2	79	150	yes	no	no	yes	yes	eau minerale	yes	no	no	no	no	yes	no	yes	yes	no	yes	yes	no		no	yes	urbain	5	2	no	no	yes	collËge	no	yes	yes	yes	yes	aucun	traditionnelles	nÈgatif	no		no	no	no	no	no	no	no
20	11.5	73	180	yes	no	no	yes	no		yes	no	no	no	no	no	no	yes	yes	no	yes	yes	no		no	yes	urbain	5	1	no	no	yes	primaire	yes	yes	no	yes	no	aucun	traditionnelles	nÈgatif	no		no	no	no	no	no	no	no
18	10.5	77	140	yes	no	yes	no	no		no	yes	no	no	no	no	no	no	yes	no	yes	no	no		no	yes	urbain	5	3	no	no	yes	collËge	no	no	no	yes	no	aucun	traditionnelles	nÈgatif	no		no	no	no	no	no	no	no
12	8.5	76	130	yes	no	yes	yes	no		yes	no	yes	no	no	yes	no	yes	yes	no	yes	yes	no		no	yes	urbain	11	3	no	no	yes	primaire	no	no	yes	yes	yes	aucun	traditionnelles	positif	no		yes	no	no	no	no	no	no
4	5.9	61	120	yes	no	no	no	yes	eau minerale	yes	no	no	no	no	no	no	yes	no	yes	no	no	no		no	no	urbain	8	4	no	no	yes	collËge	no	no	yes	yes	no	vÈlo	traditionnelles	nÈgatif	no		no	no	no	no	no	no	no
4	7.1	66	135	yes	no	no	no	yes	eau minerale	yes	no	no	no	no	no	no	yes	no	no	yes	no	no		no	yes	urbain	8	3	no	no	yes	collËge	no	yes	yes	yes	no	aucun	traditionnelles	nÈgatif	no		no	no	no	no	no	no	no
2	5	56	120	yes	yes	no	no	no		no	no	no	no	no	no	no	no	no	yes	yes	no	no		no	no	urbain	9	2	no	no	yes	primaire	yes	yes	no	yes	no	aucun	traditionnelles	nÈgatif	no		no	no	no	no	no	no	no
6	8.4	66	130	yes	yes	no	no	no		yes	no	no	no	no	no	no	yes	no	yes	no	no	no		no	no	urbain	6	1	no	no	yes	collËge	no	no	no	yes	no	aucun	traditionnelles	nÈgatif	no		no	no	no	no	no	no	no
6	7	66	130	yes	no	no	yes	no		yes	no	no	no	no	no	yes	yes	no	no	yes	yes	no		no	yes	urbain	5	2	no	no	yes	collËge	yes	no	no	yes	no	aucun	traditionnelles	nÈgatif	no		no	no	no	no	no	no	no
12	8.7	75	140	yes	no	no	no	yes	eau minerale	yes	no	no	no	no	yes	no	yes	yes	no	no	yes	no		yes	no	urbain	9	1	no	no	yes	lycÈe	no	no	yes	yes	no	aucun	traditionnelles	nÈgatif	no		no	no	no	no	no	no	no
26	10.5	83	130	yes	no	no	yes	no		yes	no	yes	no	no	no	no	yes	yes	no	no	yes	no		yes	no	urbain	5	2	no	no	yes	supÈrieur	no	no	yes	yes	yes	moto	toilettes modernes	nÈgatif	no		no	no	no	no	no	no	no
18	11	79	150	yes	yes	no	no	no		yes	no	no	no	no	no	no	no	yes	yes	no	no	no		no	no	urbain	11	4	no	no	yes	collËge	no	yes	no	yes	no	aucun	traditionnelles	nÈgatif	no		no	no	no	no	no	no	no
20	10.6	72	150	yes	yes	no	no	no		no	yes	yes	no	no	no	no	no	yes	yes	no	no	no		no	no	urbain	4	1	no	no	yes	lycÈe	no	yes	yes	yes	no	aucun	traditionnelles	positif	no		yes	no	no	no	no	no	no
8	9.8	71	140	yes	no	no	yes	yes	eau minerale	yes	no	yes	no	no	yes	no	yes	yes	no	no	yes	no		no	no	urbain	14	2	no	no	yes	lycÈe	yes	yes	yes	yes	yes	aucun	traditionnelles	nÈgatif	no		no	no	no	no	no	no	no
10	9	74	150	yes	no	no	yes	yes	eau minerale	yes	no	no	no	no	no	no	no	yes	no	yes	yes	no		no	yes	urbain	5	2	no	no	yes	primaire	yes	yes	no	yes	no	aucun	traditionnelles	nÈgatif	no		no	no	no	no	no	no	no
8	6.8	64	130	yes	no	no	yes	yes	eau minerale	yes	no	no	no	no	yes	no	yes	no	no	no	yes	no		no	no	urbain	14	5	no	no	yes	primaire	no	yes	no	yes	no	aucun	traditionnelles	nÈgatif	no		no	no	no	no	no	no	no
18	10.5	83	150	yes	no	no	yes	yes	eau minerale	yes	no	yes	no	yes	no	yes	yes	yes	no	yes	yes	no		no	no	urbain	25	5	no	no	yes	lycÈe	no	yes	no	yes	no	automobile	traditionnelles	nÈgatif	no		no	no	no	no	no	no	no
2	6	58	130	yes	no	no	no	yes	Eau minÈrale	yes	no	no	no	no	no	no	yes	no	yes	no	no	no		no	no	urbain	14	2	no	no	yes	primaire	no	yes	no	yes	no	aucun	traditionnelles	nÈgatif	no		no	no	no	no	no	no	no
12	8.8	76	130	yes	yes	no	no	no		no	yes	no	no	no	no	no	yes	no	yes	no	no	no		no	no	urbain	18	1	no	no	yes	primaire	yes	no	no	yes	no	aucun	traditionnelles	positif	no		yes	no	no	no	no	no	no
4	6.5	68	120	yes	no	no	no	yes	eau minerale	yes	no	no	no	no	no	no	yes	no	no	yes	yes	no		no	no	urbain	23	3	no	no	yes	primaire	no	no	no	yes	no	aucun	traditionnelles	nÈgatif	no		no	no	no	no	no	no	no
12	10.2	78	150	yes	no	yes	no	no		no	yes	yes	no	no	no	no	no	yes	no	yes	no	no		no	no	urbain	7	2	no	no	yes	collËge	yes	yes	no	yes	no	aucun	traditionnelles	nÈgatif	no		no	no	no	no	no	no	no
26	10.3	85	130	yes	no	no	yes	no		yes	no	no	no	no	no	no	yes	yes	no	yes	yes	no		no	yes	urbain	11	1	no	no	yes	lycÈe	no	no	yes	yes	no	aucun	traditionnelles	nÈgatif	no		no	no	no	no	no	no	no
8	8	65	140	yes	no	no	no	yes	Eau minÈrale	yes	no	no	no	no	yes	no	yes	no	no	yes	yes	no		no	yes	urbain	5	2	no	no	yes	lycÈe	no	yes	yes	yes	no	aucun	traditionnelles	nÈgatif	no		no	no	no	no	no	no	no
14	7.3	67	120	yes	yes	no	no	no		yes	no	no	no	no	no	no	no	yes	yes	no	no	no		no	no	urbain	5	2	no	no	yes	collËge	yes	yes	yes	yes	no	aucun	traditionnelles	nÈgatif	no		no	no	no	no	no	no	no
22	10.35	77	125	yes	yes	no	no	no		yes	no	no	no	no	no	no	no	yes	yes	no	no	no		yes	no	urbain	7	1	no	no	yes	collËge	no	yes	yes	yes	yes	moto	toilettes modernes	nÈgatif	no		no	no	no	no	no	no	no
26	11.5	78	165	yes	no	yes	no	no		no	yes	yes	no	no	no	no	no	yes	yes	yes	no	no		no	no	urbain	6	1	no	no	yes	collËge	no	yes	yes	yes	no	aucun	traditionnelles	nÈgatif	no		no	no	no	no	no	no	no
16	9.6	70	140	yes	no	no	yes	no		yes	no	yes	no	no	no	yes	yes	yes	no	yes	yes	no		no	no	urbain	7	2	no	no	yes	aucune	no	yes	no	yes	no	aucun	traditionnelles	positif	no		yes	no	no	no	no	no	no
8	8.5	69	150	yes	no	no	yes	no		yes	no	no	no	no	yes	no	yes	yes	no	yes	yes	no		no	no	urbain	7	2	no	no	yes	aucune	no	yes	no	no	no	vÈlo	traditionnelles	nÈgatif	no		no	no	no	no	no	no	no
8	7.5	68	120	yes	no	no	no	yes	eau minÈrale	yes	no	no	no	no	yes	no	yes	yes	no	yes	yes	no		no	no	urbain	6	2	no	no	yes	collËge	no	yes	no	yes	no	vÈlo	traditionnelles	nÈgatif	no		no	no	no	no	no	no	no
6	7.4	70	130	yes	no	no	no	yes	eau minÈrale	yes	no	no	no	no	no	no	yes	no	no	no	yes	no		no	no	urbain	15	4	no	no	yes	collËge	no	no	no	yes	no	moto	traditionnelles	nÈgatif	no		no	no	no	no	no	no	no
22	12.8	85	135	yes	yes	no	no	no		yes	no	yes	no	no	no	no	no	yes	yes	no	no	no		no	no	urbain	4	2	no	no	yes	primaire	yes	yes	no	yes	no	aucun	traditionnelles	nÈgatif	no		no	no	no	no	no	no	no
8	6.8	66	125	yes	no	no	yes	no		yes	no	no	no	no	no	no	yes	no	no	yes	no	no		no	no	urbain	3	1	no	no	yes	collËge	no	yes	no	yes	no	aucun	traditionnelles	nÈgatif	no		no	no	no	no	no	no	no
4	8	66	150	yes	no	no	no	yes	eau minÈrale	yes	no	no	no	no	no	no	yes	no	no	yes	yes	no		no	yes	urbain	8	1	no	no	yes	primaire	yes	yes	no	yes	no	aucun	traditionnelles	nÈgatif	no		no	no	no	no	no	no	no
20	11.7	77	140	yes	yes	no	no	no		yes	no	yes	no	no	no	no	no	yes	yes	no	no	no		no	no	urbain	7	1	no	no	yes	lycÈe	no	yes	yes	yes	no	aucun	traditionnelles	nÈgatif	no		no	no	no	no	no	no	no
6	5.5	65	110	yes	no	no	yes	yes	Eau minÈrale	yes	no	no	no	no	yes	no	yes	no	no	yes	yes	no		no	no	urbain	7	3	no	no	yes	collËge	no	no	no	no	no	aucun	traditionnelles	nÈgatif	no		no	no	yes	no	no	no	no
8	7.5	69	130	yes	no	no	no	yes	eau minÈrale	yes	no	no	no	no	yes	no	yes	yes	no	yes	yes	no		no	yes	urbain	11	4	no	no	yes	lycÈe	no	yes	yes	yes	no	aucun	traditionnelles	nÈgatif	no		no	no	no	no	no	no	no
8	10.1	74	150	yes	no	yes	yes	no		yes	no	no	no	no	yes	no	yes	yes	no	yes	yes	no		no	no	urbain	10	4	no	no	yes	primaire	no	yes	no	yes	no	aucun	traditionnelles	nÈgatif	no		no	no	yes	no	no	no	no
8	7.5	64	140	yes	no	no	yes	yes	eau minÈrale eau minÈrale	yes	no	no	no	no	yes	no	yes	yes	no	yes	yes	no		no	yes	urbain	5	2	no	no	yes	lycÈe	no	yes	no	yes	no	aucun	toilettes modernes	positif	no		no	yes	yes	no	no	no	no
8	8.8	72	125	yes	no	yes	no	no		no	yes	no	no	no	no	no	no	yes	no	yes	no	no		no	no	urbain	6	2	no	no	yes	primaire	no	yes	no	no	no	aucun	traditionnelles	nÈgatif	no		no	no	yes	no	no	no	no
50	18.5	106	160	yes	no	no	yes	no		yes	no	yes	no	yes	no	no	yes	yes	no	yes	yes	no		yes	no	urbain	10	1	no	no	yes	supÈrieur	no	no	yes	yes	no	aucun	traditionnelles	nÈgatif	no		no	no	no	no	no	no	no
6	8.2	68	135	yes	yes	yes	no	no		yes	no	no	no	no	no	no	yes	no	yes	yes	no	no		no	no	urbain	11	4	no	no	yes	primaire	yes	yes	no	yes	no	aucun	traditionnelles	nÈgatif	no		no	no	no	no	no	no	no
10	9.5	73	150	yes	no	no	yes	yes	Eau minÈrale	yes	no	no	no	no	yes	no	yes	yes	no	yes	yes	no		no	yes	urbain	3	1	no	no	yes	primaire	no	yes	no	yes	no	aucun	traditionnelles	nÈgatif	no		no	no	no	no	no	no	no
10	6.8	67	120	yes	no	no	yes	no		yes	no	yes	no	no	yes	no	yes	yes	no	yes	yes	no		no	yes	urbain	8	1	no	no	yes	supÈrieur	yes	no	yes	yes	no	aucun	traditionnelles	positif	no		no	yes	yes	no	no	no	no
2	6	61	120	yes	no	no	no	yes	Eau minÈrale	yes	no	no	no	no	no	no	yes	no	no	yes	yes	no		no	yes	urbain	10	2	no	no	yes	supÈrieur	no	no	no	yes	no	aucun	traditionnelles	nÈgatif	no		no	no	no	no	no	no	no
20	9.5	76	130	yes	no	no	yes	yes	Eau minÈrale	yes	no	no	no	no	no	yes	yes	yes	no	yes	yes	no		no	no	rural	3	1	no	no	yes	collËge	no	yes	no	yes	no	aucun	traditionnelles	positif	no		yes	no	no	no	no	no	no
10	8.5	69	145	yes	no	no	yes	no		yes	no	no	no	no	no	no	yes	no	no	no	yes	no		no	no	urbain	4	2	no	no	yes	collËge	yes	yes	no	yes	no	vÈlo	traditionnelles	positif	no		yes	no	no	no	no	no	no
14	8.5	70	130	yes	yes	no	no	no		yes	no	no	no	no	no	no	no	yes	yes	no	no	no		no	no	urbain	15	4	no	no	yes	primaire	yes	yes	no	yes	no	aucun	traditionnelles	nÈgatif	no		no	no	no	no	no	no	no
6	9.5	70	150	yes	no	no	no	yes	Eau minÈrale.	yes	no	no	no	no	yes	no	yes	no	no	yes	yes	no		no	yes	urbain	16	6	no	no	yes	collËge	no	yes	yes	yes	no	automobile	toilettes modernes	nÈgatif	no		no	no	no	no	no	no	no
16	8	67	140	yes	no	yes	yes	yes	Eau minÈrale	yes	no	yes	no	no	no	no	yes	yes	no	yes	yes	no		no	no	urbain	6	1	no	no	yes	aucune	no	yes	yes	yes	yes	aucun	traditionnelles	nÈgatif	no		no	no	yes	no	no	no	no
6	8	66	150	yes	no	no	no	yes	Eau minÈrale	yes	no	no	no	no	no	no	yes	no	no	no	yes	no		no	no	urbain	5	1	no	no	yes	collËge	yes	yes	yes	yes	no	aucun	traditionnelles	nÈgatif	no		no	no	no	no	no	no	no
18	8	74	150	yes	no	no	yes	no		yes	no	yes	no	no	no	no	yes	yes	no	no	yes	no		no	no	urbain	7	2	no	no	yes	collËge	no	yes	no	yes	no	aucun	traditionnelles	nÈgatif	no		no	no	no	no	no	no	no
24	9.2	84	165	yes	no	no	yes	no		no	yes	no	no	no	no	no	no	yes	no	no	yes	no		no	no	urbain	4	2	no	no	yes	primaire	yes	yes	no	no	no	aucun	traditionnelles	nÈgatif	no		no	no	no	no	no	no	no
12	10.5	79	140	yes	no	no	yes	no		yes	no	no	yes	no	no	no	yes	yes	no	yes	yes	no		no	yes	rural	4	2	no	no	yes	collËge	no	yes	no	yes	no	aucun	traditionnelles	nÈgatif	no		no	no	no	no	no	no	no
8	7.5	66	130	yes	no	no	no	yes	Eau minÈrale	yes	no	no	no	no	yes	no	yes	yes	no	yes	yes	no		no	yes	rural	10	1	no	no	yes	primaire	yes	yes	no	yes	no	aucun	traditionnelles	nÈgatif	no		no	no	no	no	no	no	no
2	2.8	51	110	missing data						missing data	missing data								no	yes	yes	no		no	yes	rural	6	2	no	no	yes	collËge	yes	yes	no	yes	no	aucun	traditionnelles	nÈgatif	no		no	no	no	no	no	no	no
10	6.5	64	140	yes	yes	yes	no	no		yes	no	no	no	no	no	no	no	yes	no	yes	no	no		no	no	urbain	13	3	no	no	yes	collËge	no	yes	yes	yes	no	aucun	traditionnelles	nÈgatif	no		no	no	no	no	no	no	no
12	9.2	76	150	yes	yes	no	no	no		yes	no	no	no	no	no	no	no	yes	yes	no	no	no		no	no	urbain	10	2	no	no	yes	lycÈe	no	no	no	yes	no	aucun	traditionnelles	nÈgatif	no		no	no	no	no	no	no	no
14	11.5	81	150	yes	yes	no	no	no		no	yes	yes	no	no	no	no	no	yes	yes	no	no	no		no	no	urbain	8	3	no	no	yes	collËge	yes	yes	yes	yes	no	aucun	traditionnelles	nÈgatif	no		no	no	no	no	no	no	no
14	8.2	74	140	yes	no	no	yes	no		yes	no	yes	no	no	no	no	yes	yes	no	yes	yes	no		no	yes	urbain	21	3	no	no	yes	collËge	yes	yes	no	yes	yes	aucun	traditionnelles	nÈgatif	no		no	no	yes	no	no	no	no
16	10	78	140	yes	no	no	yes	no		yes	no	yes	no	no	no	no	yes	yes	no	yes	yes	no		no	yes	urbain	21	3	no	no	yes	primaire	yes	yes	no	yes	no	aucun	traditionnelles	nÈgatif	no		no	no	no	no	no	no	no
8	8	70	140	yes	no	no	yes	no		yes	no	no	no	no	yes	no	yes	yes	no	yes	yes	no		no	yes	rural	8	2	no	no	yes	collËge	no	yes	yes	yes	no	aucun	traditionnelles	nÈgatif	no		no	no	no	no	no	no	no
12	8	70	140	yes	no	yes	no	no		yes	no	no	no	no	yes	no	yes	yes	no	yes	no	no		no	yes	urbain	13	3	no	no	yes	primaire	yes	no	yes	yes	no	aucun	traditionnelles	positif	no		yes	no	no	no	no	no	no
8	8.5	72	120	yes	no	yes	no	no		no	yes	yes	no	no	no	no	yes	no	no	yes	no	no		no	no	urbain	5	1	no	no	yes	primaire	yes	yes	no	yes	no	vÈlo	traditionnelles	nÈgatif	no		no	no	no	no	no	no	no
18	10	75	140	yes	no	no	yes	no		yes	no	no	no	no	no	yes	yes	yes	no	yes	yes	no		no	yes	rural	4	1	no	no	yes	collËge	no	yes	no	yes	no	aucun	traditionnelles	nÈgatif	no		no	no	no	no	no	no	no
10	8.5	69	135	yes	yes	no	no	no		yes	no	no	no	no	no	no	yes	no	yes	no	no	no		no	no	urbain	9	3	no	no	yes	primaire	no	yes	no	yes	no	aucun	traditionnelles	nÈgatif	no		no	no	no	no	no	no	no
12	10.5	83	140	yes	no	yes	no	no		yes	no	yes	no	no	no	no	yes	yes	no	yes	no	no		no	yes	rural	12	4	no	no	yes	primaire	no	no	no	yes	no	aucun	traditionnelles	positif	no		yes	no	no	no	no	no	no
4	8.1	65	140	yes	no	no	no	yes	Eau minÈrale	yes	no	no	no	no	no	no	yes	no	no	no	yes	no		no	no	rural	5	1	no	no	yes	primaire	no	no	no	yes	no	aucun	traditionnelles	nÈgatif	no		no	no	no	no	no	no	no
18	11	77	140	yes	no	yes	no	no		yes	no	yes	no	no	no	yes	no	yes	no	yes	no	no		no	no	urbain	10	1	no	no	yes	primaire	no	yes	no	yes	no	aucun	traditionnelles	nÈgatif	no		no	no	no	no	no	no	no
50	17.5	98	190	yes	no	no	no	yes	eau filtrÈe	yes	no	yes	no	no	yes	no	yes	yes	no	no	yes	no		yes	yes	urbain	14	2	no	no	yes	primaire	no	yes	yes	yes	yes	aucun	traditionnelles	nÈgatif	no		no	no	no	no	no	no	no
50	13.4	95	140	yes	no	no	yes	no		yes	no	yes	no	no	no	yes	yes	yes	no	no	yes	no		no	no	urbain	12	2	no	no	yes	primaire	no	yes	yes	yes	no	vÈlo	traditionnelles	positif	2		yes	no	yes	no	no	no	no
24	11	83	130	yes	no	yes	no	no		no	yes	no	no	no	no	yes	no	yes	no	yes	no	no		no	no	urbain	5	1	no	no	yes	primaire	yes	yes	yes	yes	no	aucun	traditionnelles	nÈgatif	no		no	no	no	no	no	no	no
8	8.4	70	120	yes	no	yes	no	no		yes	no	no	no	no	no	no	yes	no	no	yes	no	no		no	no	urbain	7	2	no	no	yes	primaire	yes	yes	no	yes	no	moto	traditionnelles	nÈgatif	no		no	no	no	no	no	no	no
16	8.7	69	140	yes	no	no	yes	no		yes	no	no	no	no	yes	no	yes	yes	no	no	yes	no		yes	no	urbain	8	3	no	no	yes	collËge	no	yes	no	yes	no	aucun	traditionnelles	nÈgatif	no		no	no	no	no	no	no	no
8	8.3	70	140	yes	no	no	no	yes	Eau minÈrale	yes	no	no	no	no	yes	no	yes	yes	no	yes	yes	no		no	yes	urbain	17	2	no	no	yes	supÈrieur	no	yes	no	yes	no	aucun	traditionnelles	nÈgatif	no		no	no	no	no	no	no	no
44	14.5	98	150	yes	yes	no	no	no		yes	no	yes	no	yes	no	no	no	yes	yes	no	no	no		no	no	urbain	10	3	no	no	yes	collËge	yes	yes	no	yes	no	aucun	traditionnelles	nÈgatif	no		no	no	yes	no	no	no	no
46	9	79	125	yes	no	no	yes	no		yes	no	yes	no	no	no	no	yes	yes	no	yes	yes	no		no	no	urbain	3	2	no	no	yes	primaire	no	no	no	yes	no	aucun	traditionnelles	nÈgatif	no		no	no	no	no	no	no	no
4	6.9	63	140	yes	no	no	no	yes	Eau minÈrale	yes	no	no	no	no	no	no	yes	yes	no	yes	yes	no		no	no	urbain	4	2	no	no	yes	primaire	no	yes	no	yes	no	aucun	traditionnelles	nÈgatif	no		no	no	no	no	no	no	no
10	8	69	140	yes	no	yes	yes	no		yes	no	yes	no	yes	no	no	yes	yes	no	yes	yes	no		no	no	urbain	16	3	no	no	yes	supÈrieur	no	yes	yes	yes	no	aucun	traditionnelles	nÈgatif	no		no	no	no	no	no	no	no
14	10	73	140	yes	yes	no	yes	no		yes	no	no	no	no	no	no	yes	no	yes	no	yes	no		no	no	urbain	5	1	no	no	yes	collËge	no	yes	yes	no	no	aucun	traditionnelles	nÈgatif	no		no	no	yes	no	no	no	no
6	6.2	67	120	yes	yes	yes	no	no		yes	no	no	no	no	no	no	yes	no	yes	yes	no	no		no	no	urbain	3	1	no	no	yes	primaire	yes	yes	no	yes	no	aucun	traditionnelles	positif	no		no	yes	yes	no	no	no	no
8	8.3	70	140	yes	no	no	no	yes	Eau minÈrale.	yes	no	yes	no	no	no	no	yes	yes	no	yes	no	no		no	yes	rural	5	2	no	no	yes	primaire	no	yes	no	yes	no	aucun	traditionnelles	nÈgatif	no		no	no	yes	no	no	no	no
6	7.7	63	125	yes	yes	no	no	no		yes	no	no	no	no	no	no	yes	no	yes	yes	no	no		no	yes	rural	4	2	no	no	yes	primaire	no	yes	no	no	no	aucun	pas de latrine	nÈgatif	no		no	no	no	no	no	no	no
6	7.2	66	130	yes	no	no	yes	no		yes	no	no	no	no	no	no	yes	no	no	yes	yes	no		no	yes	urbain	7	1	no	no	yes	collËge	no	yes	yes	yes	no	aucun	traditionnelles	nÈgatif	no		no	no	no	no	no	no	no
54	14	98	165	yes	yes	no	yes	no		no	yes	yes	yes	no	no	no	no	yes	yes	no	yes	no		no	no	urbain	7	2	no	no	yes	lycÈe	no	yes	no	yes	no	aucun	traditionnelles	nÈgatif	no		no	no	no	no	no	no	no
10	9.1	69	135	yes	yes	yes	no	no		yes	no	no	no	no	no	no	yes	no	yes	yes	no	no		no	no	urbain	4	2	no	no	yes	primaire	no	yes	no	yes	no	aucun	traditionnelles	nÈgatif	no		no	no	no	no	no	no	no
8	8.5	68	140	yes	yes	no	yes	no		yes	no	no	no	no	no	no	yes	no	yes	no	yes	no		no	no	urbain	10	3	no	no	yes	lycÈe	no	no	no	yes	no	aucun	traditionnelles	nÈgatif	no		no	no	no	no	no	no	no
16	10.3	73	140	yes	no	no	yes	yes	Eau minÈrale	yes	no	yes	no	no	no	no	yes	yes	no	yes	yes	no		no	yes	rural	10	3	no	no	yes	primaire	yes	yes	yes	yes	yes	automobile	traditionnelles	nÈgatif	no		no	no	yes	no	no	no	no
16	8	72	140	yes	no	no	yes	no		yes	no	yes	no	no	no	no	yes	yes	no	yes	yes	no		no	no	urbain	4	2	no	no	yes	collËge	no	yes	yes	yes	no	vÈlo	traditionnelles	nÈgatif	no		no	no	yes	no	no	no	no
8	8.3	69	130	yes	no	no	yes	no		yes	no	yes	no	no	yes	no	yes	yes	no	yes	yes	no		no	yes	urbain	8	3	no	no	yes	primaire	no	no	no	yes	no	aucun	traditionnelles	nÈgatif	no		no	no	no	no	no	no	no
12	7.9	73	130	yes	no	no	yes	yes	Eau minÈrale	yes	no	no	no	no	no	no	yes	yes	no	no	yes	no		yes	no	urbain	9	1	no	no	yes	collËge	no	yes	yes	yes	yes	aucun	traditionnelles	nÈgatif	no		no	no	yes	no	no	no	no
10	7	67	130	yes	no	no	yes	no		yes	no	no	no	no	no	no	yes	yes	no	yes	yes	no		no	yes	urbain	7	1	no	no	yes	primaire	no	yes	no	yes	no	aucun	traditionnelles	positif	no		no	no	no	no	no	no	no
6	6.8	68	130	yes	no	no	no	yes	Eau minÈrale	yes	no	no	no	no	no	no	yes	no	no	no	yes	no		no	no	urbain	12	8	yes	no	no	collËge	yes	no	yes	yes	yes	aucun	toilettes modernes	nÈgatif	no		no	no	no	no	no	no	no
6	7.9	67	140	yes	no	yes	yes	yes	Eau minÈrale	yes	no	no	no	no	no	no	yes	yes	no	yes	yes	no		no	yes	rural	9	3	no	no	yes	collËge	yes	yes	no	yes	no	aucun	traditionnelles	nÈgatif	no		no	no	no	no	no	no	no
26	12.5	84	150	yes	no	no	yes	no		yes	no	yes	no	no	no	no	yes	yes	no	yes	yes	no		no	no	rural	5	1	no	no	yes	primaire	yes	yes	yes	yes	no	moto	traditionnelles	positif	no		no	no	no	no	no	no	no
6	5	61	100	yes	no	yes	yes	no		yes	no	yes	no	no	no	no	yes	yes	no	yes	no	no		no	yes	urbain	17	4	no	no	yes	primaire	no	yes	no	yes	no	aucun	traditionnelles	nÈgatif	no		no	no	no	no	no	no	no
16	8.5	74	140	yes	no	no	yes	no		yes	no	yes	no	no	no	no	yes	yes	no	yes	yes	no		no	no	urbain	4	2	no	no	yes	lycÈe	no	yes	no	yes	no	vÈlo	traditionnelles	nÈgatif	no		no	no	no	no	no	no	no
8	9.6	75	155	yes	no	no	no	yes	Eau minÈrale	yes	no	no	no	no	no	no	yes	no	yes	no	no	no		no	no	urbain	10	1	no	no	yes	collËge	yes	yes	yes	yes	no	vÈlo	traditionnelles	positif	no		no	no	no	no	no	no	no
12	7.6	68	125	yes	yes	no	no	no		no	yes	no	no	no	no	no	no	yes	yes	no	no	no		no	no	urbain	14	2	no	no	yes	lycÈe	no	no	yes	yes	yes	aucun	traditionnelles	nÈgatif	no		no	no	no	no	no	no	no
12	10.2	77	140	yes	no	yes	no	no		yes	no	no	no	no	no	no	no	yes	no	yes	no	no		no	no	urbain	9	2	no	no	yes	aucune	yes	yes	no	yes	no	vÈlo	traditionnelles	nÈgatif	no		no	no	no	no	no	no	no
10	8.1	80	130	yes	yes	no	no	no		no	yes	no	no	no	no	no	no	yes	yes	no	no	no		no	no	urbain	3	1	no	no	yes	supÈrieur	no	yes	yes	yes	no	moto	traditionnelles	positif	no		yes	no	yes	no	no	no	no
20	11	83	140	yes	yes	no	no	no		no	yes	no	no	no	no	no	no	yes	yes	no	no	no		no	no	urbain	6	1	no	no	yes	primaire	no	yes	no	yes	no	aucun	traditionnelles	nÈgatif	no		no	no	no	no	no	no	no
14	7.506	68	130	yes	no	no	yes	yes	Eau minÈrale	yes	no	no	no	no	no	no	yes	yes	no	yes	yes	no		no	yes	urbain	3	1	no	no	yes	lycÈe	no	yes	no	yes	no	aucun	traditionnelles	nÈgatif	no		no	no	no	no	no	no	no
42	9.8	83	130	yes	no	yes	yes	no		yes	no	yes	no	no	no	no	yes	yes	no	yes	yes	no		no	yes	rural	8	2	no	no	yes	collËge	yes	yes	no	yes	no	aucun	traditionnelles	nÈgatif	no		no	no	no	no	no	no	no
8	8.5	74	130	yes	no	no	no	yes	Eau minÈrale	yes	no	no	no	no	no	yes	yes	yes	no	yes	yes	no		no	no	urbain	4	1	no	no	yes	lycÈe	no	yes	yes	yes	no	aucun	traditionnelles	nÈgatif	no		no	no	no	no	no	no	no
6	7	67	120	yes	no	no	no	yes	Eau minÈrale	yes	no	no	no	no	yes	no	yes	no	no	yes	yes	no		no	yes	rural	9	2	no	no	yes	supÈrieur	no	no	yes	yes	no	moto	toilettes modernes	nÈgatif	no		no	no	no	no	no	no	no
16	9.5	73	130	yes	yes	no	yes	no		yes	no	no	no	no	no	no	no	yes	yes	no	yes	no		no	no	urbain	3	1	no	no	yes	primaire	yes	yes	no	yes	no	aucun	traditionnelles	nÈgatif	no		no	no	no	no	no	no	no
56	15.5	101	155	yes	no	no	yes	no		yes	no	no	no	no	no	no	no	yes	no	no	yes	no		no	no	urbain	6	1	no	no	yes	primaire	yes	yes	no	yes	no	aucun	traditionnelles	nÈgatif	no		no	no	no	no	no	no	no
28	11.6	85	160	yes	yes	no	no	no		yes	no	no	no	no	no	no	no	yes	yes	no	no	no		no	no	urbain	5	2	no	no	yes	primaire	yes	yes	no	yes	no	aucun	traditionnelles	positif	no		yes	no	no	no	no	no	no
14	13	78	180	yes	no	no	yes	yes	eau minerale	yes	no	yes	no	no	no	no	yes	yes	no	yes	yes	no		no	yes	urbain	5	1	no	no	yes	collËge	yes	yes	yes	yes	no	moto	traditionnelles	nÈgatif	no		no	no	no	no	no	no	no
4	6.5	62	130	yes	no	no	no	yes	Eau minÈrale	yes	no	no	no	no	no	no	yes	no	no	yes	yes	no		no	yes	urbain	9	3	no	no	yes	primaire	no	no	no	yes	no	aucun	traditionnelles	nÈgatif	no		no	no	no	no	no	no	no
8	8.5	71	150	yes	no	no	yes	no		yes	no	yes	no	no	no	no	yes	yes	no	yes	yes	no		no	no	urbain	14	3	no	no	yes	primaire	no	no	no	yes	no	aucun	traditionnelles	nÈgatif	no		no	no	no	no	no	no	no
10	9	72	140	yes	no	no	yes	no		yes	no	no	no	no	no	no	yes	yes	no	yes	yes	no		no	yes	urbain	4	2	no	no	yes	collËge	no	yes	no	yes	no	aucun	traditionnelles	positif	no		yes	no	no	no	no	no	no
38	14.6	100	150	yes	no	yes	no	no		no	yes	yes	no	no	no	yes	no	yes	no	yes	no	no		no	no	urbain	4	1	no	no	yes	primaire	no	no	no	yes	no	vÈlo	pas de latrine	positif	yes	dispar	no	no	no	no	no	no	no
16	13.3	86	160	yes	yes	no	no	no		no	yes	yes	no	no	no	yes	no	yes	yes	no	no	no		no	no	urbain	8	3	no	no	yes	primaire	no	yes	no	yes	no	automobile	traditionnelles	nÈgatif	no		no	no	no	no	no	no	no
6	8.3	73	130	yes	no	no	yes	yes	Eau minÈrale	yes	missing data						yes		no	yes	yes	no		no	no	urbain	4	1	no	no	yes	primaire	no	no	no	yes	no	aucun	traditionnelles	nÈgatif	no		no	no	no	no	no	no	no
10	10.3	68	155	yes	yes	no	no	no		yes	no	no	no	no	no	no	yes	no	yes	no	no	no		yes	no	urbain	3	1	no	no	yes	primaire	no	yes	no	yes	no	aucun	traditionnelles	nÈgatif	no		no	no	no	no	no	no	no
4	7.7	63	140	yes	no	no	no	yes	eau nminerale	yes	no	no	no	no	no	no	yes	no	no	yes	no	no		no	no	urbain	7	3	no	no	yes	primaire	no	yes	no	yes	no	aucun	traditionnelles	nÈgatif	no		no	no	yes	no	no	no	no
6	6.8	61	140	yes	no	no	yes	yes	eau minerale	yes	no	no	no	no	yes	no	yes	yes	no	yes	yes	no		no	yes	urbain	5	2	no	no	yes	collËge	no	yes	yes	yes	no	aucun	traditionnelles	nÈgatif	no		no	no	no	no	no	no	no
6	7.2	62	130	yes	no	no	yes	no		yes	no	no	no	no	no	no	yes	no	yes	no	no	no		no	no	urbain	3	1	no	no	yes	supÈrieur	no	no	no	yes	no	aucun	traditionnelles	nÈgatif	no		no	no	no	no	no	no	no
8	8	74	130	yes	no	no	yes	yes	eau minerale	yes	no	no	no	no	yes	no	yes	yes	no	yes	yes	no		no	yes	urbain	4	1	no	no	yes	primaire	no	yes	yes	yes	no	aucun	traditionnelles	nÈgatif	no		no	no	no	no	no	no	no
8	7.8	60	140	yes	yes	no	no	no		yes	no	no	no	no	no	no	yes	no	yes	no	no	no		no	no	urbain	3	1	no	no	yes	collËge	no	yes	no	no	no	aucun	traditionnelles	nÈgatif	no		no	no	no	no	no	no	no
8	7	63	120	yes	no	no	no	yes	eau minÈrale	yes	no	no	no	no	no	no	yes	no	no	yes	yes	no		no	no	urbain	9	2	no	no	yes	primaire	no	yes	no	yes	no	aucun	traditionnelles	nÈgatif	no		no	no	no	no	no	no	no
4	6	59	130	yes	no	no	no	yes	Eau minÈrale	yes	no	no	no	no	no	no	yes	no	no	yes	yes	no		no	no	urbain	10	1	no	no	yes	collËge	no	yes	no	yes	no	aucun	traditionnelles	positif	no		no	no	no	no	no	no	no
4	6.9	61	130	yes	no	no	no	yes	eau minerale	yes	no	no	no	no	no	no	yes	no	no	yes	yes	no		no	yes	urbain	12	2	no	no	yes	collËge	no	yes	no	yes	no	aucun	traditionnelles	nÈgatif	no		no	no	no	no	no	no	no
14	9.1	71	145	yes	no	no	yes	no		yes	no	no	no	no	no	no	yes	no	no	no	yes	no		no	no	urbain	5	1	no	no	yes	primaire	no	no	no	yes	no	aucun	traditionnelles	nÈgatif	no		no	no	no	no	no	no	no
10	8.7	68	135	yes	yes	no	no	no		yes	no	no	no	no	no	no	yes	no	yes	no	yes	no		no	no	urbain	6	1	no	no	yes	collËge	no	yes	no	yes	no	aucun	traditionnelles	nÈgatif	no		no	no	no	no	no	no	no
24	9	82	140	yes	no	yes	yes	no		yes	no	yes	no	no	no	no	yes	yes	no	yes	yes	no		no	yes	urbain	10	3	no	no	yes	collËge	yes	yes	no	yes	no	aucun	traditionnelles	nÈgatif	no		no	no	no	no	no	no	no
10	9.5	72	150	yes	no	no	no	yes	Eau minÈrale	yes	no	no	yes	no	no	no	yes	yes	no	no	yes	no		no	yes	urbain	11	2	no	no	yes	collËge	no	yes	no	yes	no	aucun	traditionnelles	nÈgatif	no		no	no	no	no	no	no	no
6	7.8	69	135	yes	no	no	no	yes	Eau minerale	yes	no	no	no	no	no	no	yes	no	yes	yes	no	no		no	no	urbain	4	2	no	no	yes	lycÈe	no	yes	no	yes	no	aucun	traditionnelles	nÈgatif	no		no	no	no	no	no	no	no
6	8.5	68	145	yes	no	no	no	yes	eau minerale	yes	no	no	no	no	no	no	yes	no	yes	no	no	no		no	no	urbain	4	2	no	no	yes	supÈrieur	no	yes	yes	yes	no	moto	traditionnelles	nÈgatif	no		no	no	no	no	no	no	no
8	8.5	74	130	yes	no	no	yes	yes	Eau minÈrale.	yes	no	yes	no	no	no	no	yes	yes	no	yes	yes	no		no	no	urbain	14	2	no	no	yes	primaire	no	no	no	yes	no	aucun	traditionnelles	nÈgatif	no		no	no	no	no	no	no	no
6	7.8	70	140	yes	yes	no	yes	no		yes	no	no	no	no	no	no	yes	no	yes	no	yes	no		no	no	urbain	4	1	no	no	yes	collËge	no	yes	no	yes	no	aucun	traditionnelles	nÈgatif	no		no	no	no	no	no	no	no
4	7	70	140	yes	no	no	no	yes	Eau minÈrale.	yes	no	no	no	no	no	no	yes	no	no	yes	yes	no		no	no	urbain	6	1	no	no	yes	primaire	no	yes	yes	yes	no	moto	traditionnelles	nÈgatif	no		no	no	no	no	no	no	no
6	6.9	62	130	yes	no	no	no	yes	eau minÈrale	yes	no	no	no	no	no	no	yes	no	yes	no	no	no		no	no	urbain	10	3	no	no	yes	primaire	no	yes	no	yes	no	aucun	traditionnelles	nÈgatif	no		no	no	no	no	no	no	no
8	8.5	65	140	yes	no	no	yes	no		yes	no	no	no	no	no	no	yes	no	no	yes	no	no		no	yes	urbain	3	1	no	no	yes	collËge	yes	yes	no	yes	no	aucun	traditionnelles	nÈgatif	no		no	no	no	no	no	no	no
14	7	70	120	yes	no	yes	yes	no		yes	no	no	no	no	no	no	yes	yes	no	yes	yes	no		no	yes	urbain	14	2	no	no	yes	aucune	no	yes	yes	yes	no	moto	traditionnelles	nÈgatif	no		no	no	no	no	no	no	no
16	10.7	76	140	yes	yes	no	no	no		no	yes	no	no	no	no	no	no	yes	yes	no	no	no		no	no	urbain	8	1	no	no	yes	supÈrieur	no	no	yes	yes	yes	aucun	traditionnelles	positif	no		yes	no	no	no	no	no	no
56	14.2	97	145	yes	yes	yes	yes	no		no	yes	no	no	no	no	no	no	yes	yes	yes	yes	no		yes	no	urbain	5	3	no	no	yes	primaire	yes	yes	no	no	no	aucun	traditionnelles	nÈgatif	no		no	no	no	no	no	no	no
12	9	73	140	yes	no	yes	no	no		yes	no	yes	no	no	no	no	yes	yes	no	yes	no	no		no	yes	rural	12	2	no	no	yes	primaire	yes	no	no	yes	no	aucun	traditionnelles	nÈgatif	no		no	no	yes	no	no	no	no
10	9.5	76	140	yes	no	no	yes	no		yes	no	no	no	no	no	no	yes	yes	no	yes	yes	no		no	yes	urbain	13	3	no	no	yes	collËge	no	yes	no	yes	no	aucun	traditionnelles	nÈgatif	no		no	no	no	no	no	no	no
10	8.8	75	120	yes	yes	no	no	no		yes	no	no	no	no	no	no	yes	no	yes	no	no	no		no	no	urbain	6	2	no	no	yes	lycÈe	no	no	no	yes	no	aucun	traditionnelles	nÈgatif	no		no	no	no	no	no	no	no
6	6.8	63	130	yes	no	no	yes	no		yes	no	no	no	no	no	no	yes	no	no	yes	yes	no		no	yes	urbain	4	2	no	no	yes	collËge	no	yes	no	yes	no	aucun	traditionnelles	nÈgatif	no		no	no	yes	no	no	no	no
20	12.5	83	125	yes	no	no	yes	no		yes	no	no	no	no	no	no	no	yes	no	no	yes	no		no	no	urbain	7	2	no	no	yes	supÈrieur	yes	yes	no	yes	no	aucun	traditionnelles	nÈgatif	no		no	no	no	no	no	no	no
12	9.8	73	130	yes	no	no	yes	no		yes	no	no	no	no	no	no	yes	no	yes	yes	no	no		no	no	urbain	20	3	no	no	yes	primaire	yes	yes	yes	yes	no	aucun	traditionnelles	nÈgatif	no		no	no	no	no	no	no	no
8	7.5	67	130	yes	no	no	no	yes	Eau minÈrale	yes	no	yes	no	no	no	no	yes	yes	no	yes	yes	no		no	yes	rural	7	2	no	no	yes	aucune	no	yes	yes	yes	no	aucun	traditionnelles	nÈgatif	no		no	no	no	no	no	no	no
12	13	86	140	yes	no	no	yes	no		yes	no	no	no	no	no	no	yes	yes	yes	no	no	no		no	no	urbain	25	4	no	no	yes	collËge	yes	yes	no	yes	no	aucun	traditionnelles	nÈgatif	no		no	no	no	no	no	no	no
48	14.5	94	140	yes	no	yes	no	yes	eau de source	yes	no	no	no	no	no	no	yes	yes	no	yes	no	yes	Eau de sorceu	no	yes	urbain	7	1	no	no	yes	primaire	yes	yes	yes	yes	no	aucun	traditionnelles	positif	no		no	no	no	no	no	no	no
4	7.2	64	140	yes	no	no	yes	no		yes	no	no	no	no	no	no	yes	no	no	yes	yes	no		no	no	rural	12	3	no	no	yes	collËge	no	yes	no	yes	no	moto	traditionnelles	nÈgatif	no		no	no	no	no	no	no	no
30	12.5	74	150	yes	no	no	yes	no		yes	no	no	no	no	no	yes	yes	yes	no	no	yes	no		no	no	urbain	3	2	no	no	yes	collËge	no	no	no	yes	no	aucun	traditionnelles	nÈgatif	no		no	no	no	no	no	no	no
26	10	75	140	yes	no	no	yes	no		yes	no	no	no	no	yes	no	yes	yes	no	no	yes	no		no	no	urbain	6	2	no	no	yes	collËge	no	yes	yes	yes	no	aucun	traditionnelles	nÈgatif	no		no	no	no	no	no	no	no
6	6	64	130	yes	no	no	yes	yes	Eau minÈrale	yes	no	no	no	no	no	no	yes	yes	no	no	yes	no		no	no	urbain	8	1	no	no	yes	collËge	no	yes	no	yes	no	aucun	traditionnelles	nÈgatif	no		no	no	no	no	no	no	no
36	11.5	87	140	yes	yes	no	no	no		yes	no	no	no	no	no	no	yes	yes	yes	no	no	no		no	no	urbain	8	2	no	no	yes	collËge	yes	no	no	yes	no	moto	traditionnelles	nÈgatif	no		no	no	no	no	no	no	no
12	10.1	71	140	yes	yes	no	no	yes	Eau pure	yes	no	no	no	no	no	no	yes	yes	yes	no	no	no		no	no	urbain	5	1	no	no	yes	collËge	yes	yes	no	yes	no	moto	traditionnelles	nÈgatif	no		no	no	no	no	no	no	no
6	7.9	69	145	yes	yes	no	no	no		yes	no	no	no	no	no	no	yes	yes	yes	no	no	no		no	no	urbain	7	2	no	no	yes	lycÈe	no	yes	yes	yes	no	aucun	traditionnelles	nÈgatif	no		no	no	no	no	no	no	no
8	8	73	130	yes	no	no	no	yes	Eau minÈrale	yes	no	no	no	no	no	no	yes	yes	no	no	yes	no		no	no	urbain	8	1	no	no	yes	supÈrieur	no	yes	no	yes	yes	aucun	traditionnelles	nÈgatif	no		no	no	no	no	no	no	no
8	8	69	145	yes	no	yes	no	no		yes	no	no	no	no	no	no	yes	no	no	yes	no	no		no	yes	urbain	5	2	no	no	yes	collËge	no	yes	no	yes	no	aucun	traditionnelles	nÈgatif	no		no	no	no	no	no	no	no
[truncated: 44 more columns]
